# Supplementary material for: The prevalence and demographic features of congenital cytomegalovirus infection in an urban area of East Asia: A population-based study
Source: PLoS One. 2021 Mar 25;16(3):e0248801. doi: 10.1371/journal.pone.0248801 (PMC7993615; doi:10.1371/journal.pone.0248801)
Supplement: S1 File — (XLSX) [file pone.0248801.s001.xlsx]

## Sheet: 20210103
sample_No	sex	CMV_result	age_of_mothers_year	Birthweight_g	Gestation	Parity	Gestational_age_weeks	Mode_of_Delivery	AABR_first_time	AABR_second_time	Confirm_HL
TCH 0123	male	Po	26	3360	3	3	38	NSD	pass	.	ne
TCH 0122	male	Po	38	3300	2	2	39	NSD	pass	.	ne
TCH 0121	male	Po	41	3700	5	4	38	CS	pass	.	ne
TCH 0080	male	Po	39	3140	2	2	38	CS	pass	.	ne
TCH 0072	female	Po	19	3500	1	1	39	NSD	pass	.	ne
TCH 0431	male	Po	51	3580	3	1	39	NSD	pass	.	ne
TCH 1413	male	Po	27	2780	1	1	37	NSD	pass	.	ne
TCH 0221	female	Ne	37	3400	2	1	39	CS	fail	fail	po
TCH 0631	female	Ne	40	3060	4	2	41	NSD	fail	fail	po
TCH 1072	male	Ne	30	2020	3	2	37	CS	fail	fail	po
TCH 0161	female	Ne	33	2700	1	1	39	NSD	fail	pass	ne
TCH 0120	male	Ne	31	3380	2	2	39	NSD	fail	pass	ne
TCH 0379	male	Ne	42	2700	1	1	37	NSD	fail	pass	ne
TCH 0511	male	Ne	30	2420	2	2	38	CS	fail	pass	ne
TCH 0679	female	Ne	39	2920	1	1	40	NSD	fail	pass	ne
TCH 0593	male	Ne	36	3880	1	1	39	CS	fail	pass	ne
TCH 0653	male	Ne	32	2840	1	1	38	CS	fail	pass	ne
TCH 0618	female	Ne	34	2860	2	2	41	NSD	fail	pass	ne
TCH 0789	male	Ne	37	3380	2	2	39	CS	fail	pass	ne
TCH 0886	male	Ne	34	1920	3	3	38	NSD	fail	pass	ne
TCH 0820	female	Ne	32	2740	2	1	38	CS	fail	pass	ne
TCH 0960	female	Ne	29	2780	2	2	38	CS	fail	pass	ne
TCH 1042	female	Ne	31	2980	1	1	39	CS	fail	pass	ne
TCH 1109	male	Ne	32	3660	3	3	40	NSD	fail	pass	ne
TCH 0988	male	Ne	17	3080	3	1	39	NSD	fail	loss	ne
TCH 1204	female	Ne	36	3560	3	2	38	NSD	fail	pass	ne
TCH 1188	female	Ne	38	3040	2	2	39	NSD	fail	pass	ne
TCH 1189	male	Ne	34	3140	2	1	39	NSD	fail	pass	ne
TCH 1532	female	Ne	36	3140	4	2	37	CS	fail	pass	ne
TCH 1497	male	Ne	30	3400	1	1	38	NSD	fail	pass	ne
TCH 1392	male	Ne	34	3300	1	1	39	NSD	fail	pass	ne
TCH 1260	male	Ne	39	3520	1	1	38	NSD	fail	pass	ne
TCH 1516	male	Ne	31	3340	4	1	39	CS	pass	.	ne
TCH 0087	female	Ne	25	3120	2	1	40	NSD	pass	.	ne
TCH 1222	male	Ne	34	3940	2	1	38	CS	pass	.	ne
TCH 0010	female	Ne	33	3180	1	1	39	CS	pass	.	ne
TCH 0013	female	Ne	31	3120	2	2	40	NSD	pass	.	ne
TCH 0005	female	Ne	39	3300	3	3	40	NSD	pass	.	ne
TCH 0023	female	Ne	32	2940	3	3	39	NSD	pass	.	ne
TCH 0017	male	Ne	38	3200	3	2	38	NSD	pass	.	ne
TCH 0022	female	Ne	22	3300	1	1	38	NSD	pass	.	ne
TCH 0009	female	Ne	37	3160	3	2	38	NSD	pass	.	ne
TCH 0007	female	Ne	30	2700	2	1	38	CS	pass	.	ne
TCH 0012	male	Ne	35	2940	1	1	39	NSD	pass	.	ne
TCH 0036	female	Ne	37	2720	2	1	37	NSD	pass	.	ne
TCH 0047	female	Ne	32	3300	3	2	39	NSD	pass	.	ne
TCH 0048	female	Ne	33	2820	2	1	40	NSD	pass	.	ne
TCH 0046	female	Ne	35	2960	2	2	39	NSD	pass	.	ne
TCH 0040	male	Ne	40	2860	1	1	37	NSD	pass	.	ne
TCH 0045	male	Ne	30	3060	1	1	37	CS	pass	.	ne
TCH 0043	female	Ne	29	3100	2	2	38	NSD	pass	.	ne
TCH 0003	male	Ne	36	3200	4	2	40	NSD	pass	.	ne
TCH 0006	male	Ne	36	3340	2	1	37	CS	pass	.	ne
TCH 0008	male	Ne	31	3460	1	1	38	NSD	pass	.	ne
TCH 0004	male	Ne	29	3180	2	1	39	NSD	pass	.	ne
TCH 0021	male	Ne	28	3800	5	2	40	NSD	pass	.	ne
TCH 0031	female	Ne	28	2480	1	1	40	NSD	pass	.	ne
TCH 0041	female	Ne	23	3080	3	3	38	CS	pass	.	ne
TCH 0044	male	Ne	31	3380	2	2	39	NSD	pass	.	ne
TCH 0042	female	Ne	33	2440	2	2	39	NSD	pass	.	ne
TCH 0035	female	Ne	30	2720	3	2	40	NSD	pass	.	ne
TCH 0037	male	Ne	34	2860	2	2	39	NSD	pass	.	ne
TCH 0039	male	Ne	41	2780	2	2	38	NSD	pass	.	ne
TCH 0038	female	Ne	28	3400	2	1	39	NSD	pass	.	ne
TCH 0034	male	Ne	27	3480	1	1	39	NSD	pass	.	ne
TCH 0033	female	Ne	24	2740	1	1	37	CS	pass	.	ne
TCH 0030	male	Ne	23	3020	3	1	39	NSD	pass	.	ne
TCH 0011	female	Ne	32	3000	1	1	39	CS	pass	.	ne
TCH 0029	male	Ne	31	3220	1	1	39	NSD	pass	.	ne
TCH 0020	male	Ne	33	3300	1	1	40	NSD	pass	.	ne
TCH 0014	male	Ne	33	3140	1	1	39	NSD	pass	.	ne
TCH 0002	male	Ne	31	3140	2	2	39	NSD	pass	.	ne
TCH 0001	male	Ne	26	3280	2	1	39	CS	pass	.	ne
TCH 0026	female	Ne	28	3220	2	2	39	NSD	pass	.	ne
TCH 0019	female	Ne	31	3120	2	2	40	NSD	pass	.	ne
TCH 0016	female	Ne	31	3080	2	2	39	NSD	pass	.	ne
TCH 0015	male	Ne	30	3020	2	1	39	NSD	pass	.	ne
TCH 0028	female	Ne	28	2440	1	1	39	NSD	pass	.	ne
TCH 0024	female	Ne	33	3140	1	1	40	NSD	pass	.	ne
TCH 0027	female	Ne	22	2740	1	1	38	NSD	pass	.	ne
TCH 0032	male	Ne	36	2820	1	1	38	NSD	pass	.	ne
TCH 0018	male	Ne	36	3080	1	1	38	NSD	pass	.	ne
TCH 0131	male	Ne	33	2640	2	2	37	NSD	pass	.	ne
TCH 0126	male	Ne	34	2620	3	3	38	CS	pass	.	ne
TCH 0164	female	Ne	33	2960	2	2	39	NSD	pass	.	ne
TCH 0108	male	Ne	32	3380	2	1	37	CS	pass	.	ne
TCH 0106	male	Ne	38	2640	2	2	37	NSD	pass	.	ne
TCH 0111	female	Ne	30	3360	2	1	40	NSD	pass	.	ne
TCH 0127	female	Ne	34	2760	1	1	40	NSD	pass	.	ne
TCH 0173	male	Ne	32	3120	1	1	37	NSD	pass	.	ne
TCH 0129	female	Ne	32	3280	2	2	38	CS	pass	.	ne
TCH 0125	female	Ne	31	3000	2	2	39	NSD	pass	.	ne
TCH 0117	female	Ne	34	3600	1	1	39	NSD	pass	.	ne
TCH 0119	male	Ne	28	3120	2	2	39	NSD	pass	.	ne
TCH 0115	female	Ne	36	3040	2	2	38	CS	pass	.	ne
TCH 0114	female	Ne	38	2740	2	1	40	CS	pass	.	ne
TCH 0132	male	Ne	32	3100	1	1	39	NSD	pass	.	ne
TCH 0109	male	Ne	34	3160	1	1	38	CS	pass	.	ne
TCH 0107	female	Ne	38	2580	2	2	38	CS	pass	.	ne
TCH 0143	male	Ne	31	3280	2	2	40	NSD	pass	.	ne
TCH 0144	male	Ne	33	3160	3	1	38	CS	pass	.	ne
TCH 0145	male	Ne	36	3260	3	2	38	NSD	pass	.	ne
TCH 0140	female	Ne	33	2760	1	1	38	NSD	pass	.	ne
TCH 0138	male	Ne	27	3100	4	1	39	NSD	pass	.	ne
TCH 0137	male	Ne	33	3520	2	2	41	NSD	pass	.	ne
TCH 0141	female	Ne	30	3200	2	1	40	NSD	pass	.	ne
TCH 0130	male	Ne	31	3120	3	2	39	NSD	pass	.	ne
TCH 0136	male	Ne	32	2940	1	1	39	NSD	pass	.	ne
TCH 0142	male	Ne	38	3020	2	1	38	CS	pass	.	ne
TCH 0147	male	Ne	37	3420	2	2	39	NSD	pass	.	ne
TCH 0149	female	Ne	32	4000	1	1	40	CS	pass	.	ne
TCH 0203	male	Ne	43	2860	2	2	39	NSD	pass	.	ne
TCH 0212	female	Ne	34	2520	2	2	37	NSD	pass	.	ne
TCH 0213	male	Ne	38	2320	3	1	33	CS	pass	.	ne
TCH 0192	male	Ne	34	3580	2	2	40	NSD	pass	.	ne
TCH 0146	male	Ne	38	3160	4	3	38	NSD	pass	.	ne
TCH 0139	female	Ne	35	2920	3	1	38	NSD	pass	.	ne
TCH 0152	female	Ne	31	3080	3	1	40	NSD	pass	.	ne
TCH 0191	male	Ne	35	2920	2	1	39	NSD	pass	.	ne
TCH 0209	male	Ne	37	2040	1	1	34	CS	pass	.	ne
TCH 0210	female	Ne	37	2100	1	1	34	CS	pass	.	ne
TCH 0174	female	Ne	33	3000	1	1	39	NSD	pass	.	ne
TCH 0135	female	Ne	35	2980	1	1	40	NSD	pass	.	ne
TCH 0133	male	Ne	26	3520	2	1	38	NSD	pass	.	ne
TCH 0157	female	Ne	46	2860	3	2	38	CS	pass	.	ne
TCH 0151	female	Ne	37	3200	1	1	38	NSD	pass	.	ne
TCH 0148	female	Ne	33	2880	1	1	37	CS	pass	.	ne
TCH 0195	female	Ne	34	2880	1	1	38	CS	pass	.	ne
TCH 0228	female	Ne	35	2920	2	1	38	NSD	pass	.	ne
TCH 0227	female	Ne	36	2780	4	1	39	CS	pass	.	ne
TCH 0229	female	Ne	37	3260	4	4	40	NSD	pass	.	ne
TCH 0276	male	Ne	30	3180	1	1	39	NSD	pass	.	ne
TCH 0282	female	Ne	37	3440	2	2	39	NSD	pass	.	ne
TCH 0310	male	Ne	33	3580	11	4	37	NSD	pass	.	ne
TCH 0207	male	Ne	34	2900	3	2	38	CS	pass	.	ne
TCH 0215	male	Ne	29	2900	2	1	38	NSD	pass	.	ne
TCH 0208	male	Ne	44	3880	1	1	40	CS	pass	.	ne
TCH 0197	male	Ne	32	3160	1	1	39	NSD	pass	.	ne
TCH 0187	male	Ne	32	3480	1	1	38	NSD	pass	.	ne
TCH 0190	male	Ne	42	3180	3	3	39	NSD	pass	.	ne
TCH 0168	male	Ne	41	3700	4	2	38	CS	pass	.	ne
TCH 0180	male	Ne	30	2860	1	1	39	NSD	pass	.	ne
TCH 0178	male	Ne	28	3200	1	1	40	CS	pass	.	ne
TCH 0188	male	Ne	33	3060	1	1	40	NSD	pass	.	ne
TCH 0179	female	Ne	32	3020	2	1	39	NSD	pass	.	ne
TCH 0070	male	Ne	30	2620	1	1	37	CS	pass	.	ne
TCH 0075	male	Ne	41	2300	6	3	36	CS	pass	.	ne
TCH 0074	male	Ne	41	2480	6	3	36	CS	pass	.	ne
TCH 0063	female	Ne	37	3180	3	2	38	NSD	pass	.	ne
TCH 0062	male	Ne	36	2740	1	1	36	NSD	pass	.	ne
TCH 0067	female	Ne	33	3560	2	1	39	NSD	pass	.	ne
TCH 0065	female	Ne	31	3300	1	1	40	NSD	pass	.	ne
TCH 0059	female	Ne	35	3520	3	1	40	NSD	pass	.	ne
TCH 0061	male	Ne	33	3080	1	1	40	NSD	pass	.	ne
TCH 0058	male	Ne	34	3200	4	2	38	NSD	pass	.	ne
TCH 0081	female	Ne	36	2540	5	2	38	CS	pass	.	ne
TCH 0082	male	Ne	38	2280	1	1	37	CS	pass	.	ne
TCH 0050	female	Ne	33	2780	2	1	38	NSD	pass	.	ne
TCH 0049	male	Ne	30	2940	1	1	39	CS	pass	.	ne
TCH 0057	female	Ne	27	2740	1	1	38	CS	pass	.	ne
TCH 0052	female	Ne	43	3560	2	2	40	NSD	pass	.	ne
TCH 0066	male	Ne	34	3520	2	1	40	CS	pass	.	ne
TCH 0069	male	Ne	25	3020	2	1	38	NSD	pass	.	ne
TCH 0053	male	Ne	29	2940	1	1	39	NSD	pass	.	ne
TCH 0051	female	Ne	36	2700	3	2	39	NSD	pass	.	ne
TCH 0056	female	Ne	37	3500	2	2	38	NSD	pass	.	ne
TCH 0054	female	Ne	30	2600	2	2	37	CS	pass	.	ne
TCH 0060	female	Ne	34	3100	2	2	39	NSD	pass	.	ne
TCH 0096	female	Ne	33	2880	2	2	40	NSD	pass	.	ne
TCH 0077	male	Ne	34	3100	4	2	39	NSD	pass	.	ne
TCH 0093	female	Ne	34	3280	2	2	38	CS	pass	.	ne
TCH 0085	female	Ne	26	2980	1	1	39	NSD	pass	.	ne
TCH 0073	female	Ne	39	2660	3	2	38	NSD	pass	.	ne
TCH 0098	male	Ne	39	3540	5	2	38	CS	pass	.	ne
TCH 0097	female	Ne	34	3120	2	2	38	CS	pass	.	ne
TCH 0076	female	Ne	36	2760	3	2	37	CS	pass	.	ne
TCH 0103	female	Ne	28	2900	2	2	39	NSD	pass	.	ne
TCH 0084	female	Ne	37	3040	3	2	37	CS	pass	.	ne
TCH 0071	male	Ne	37	2780	1	1	39	CS	pass	.	ne
TCH 0102	male	Ne	32	3780	4	2	40	NSD	pass	.	ne
TCH 0078	female	Ne	39	2840	2	2	38	NSD	pass	.	ne
TCH 0100	male	Ne	33	2920	3	1	38	CS	pass	.	ne
TCH 0055	female	Ne	32	3240	3	2	40	NSD	pass	.	ne
TCH 0068	male	Ne	32	2700	2	2	39	NSD	pass	.	ne
TCH 0064	female	Ne	30	3480	1	1	39	NSD	pass	.	ne
TCH 0153	male	Ne	40	3560	2	2	38	CS	pass	.	ne
TCH 0162	female	Ne	25	2680	2	2	38	NSD	pass	.	ne
TCH 0159	male	Ne	27	3120	1	1	40	CS	pass	.	ne
TCH 0163	female	Ne	33	2700	2	2	39	NSD	pass	.	ne
TCH 0196	female	Ne	25	3100	1	1	38	NSD	pass	.	ne
TCH 0165	female	Ne	31	3120	1	1	39	NSD	pass	.	ne
TCH 0169	male	Ne	37	2980	3	1	39	NSD	pass	.	ne
TCH 0176	female	Ne	39	2760	2	2	38	CS	pass	.	ne
TCH 0177	male	Ne	34	3220	3	1	39	NSD	pass	.	ne
TCH 0154	female	Ne	29	3020	1	1	39	CS	pass	.	ne
TCH 0170	female	Ne	40	3220	1	1	39	NSD	pass	.	ne
TCH 0167	male	Ne	36	3040	1	1	39	NSD	pass	.	ne
TCH 0166	male	Ne	37	3160	3	3	40	NSD	pass	.	ne
TCH 0181	male	Ne	36	3980	2	2	39	NSD	pass	.	ne
TCH 0182	male	Ne	35	3120	2	2	38	NSD	pass	.	ne
TCH 0186	male	Ne	33	3620	2	2	39	NSD	pass	.	ne
TCH 0205	female	Ne	27	3420	3	2	39	NSD	pass	.	ne
TCH 0158	female	Ne	37	3140	3	3	38	NSD	pass	.	ne
TCH 0155	male	Ne	30	3220	1	1	38	CS	pass	.	ne
TCH 0175	male	Ne	37	3480	3	2	37	CS	pass	.	ne
TCH 0172	male	Ne	38	3100	3	2	39	NSD	pass	.	ne
TCH 0185	male	Ne	30	3780	1	1	39	CS	pass	.	ne
TCH 0183	male	Ne	37	2820	1	1	38	NSD	pass	.	ne
TCH 0184	male	Ne	26	3560	4	1	40	CS	pass	.	ne
TCH 0189	female	Ne	33	2260	1	1	36	CS	pass	.	ne
TCH 0128	female	Ne	41	2700	2	2	38	CS	pass	.	ne
TCH 0124	male	Ne	35	3260	1	1	36	CS	pass	.	ne
TCH 0101	female	Ne	41	2500	1	1	39	NSD	pass	.	ne
TCH 0095	female	Ne	33	3540	1	1	40	NSD	pass	.	ne
TCH 0092	male	Ne	38	4000	1	1	40	CS	pass	.	ne
TCH 0105	male	Ne	33	2960	2	2	39	NSD	pass	.	ne
TCH 0110	female	Ne	33	3180	3	3	38	NSD	pass	.	ne
TCH 0112	male	Ne	35	2920	1	1	39	NSD	pass	.	ne
TCH 0134	female	Ne	43	2820	3	2	39	NSD	pass	.	ne
TCH 0118	female	Ne	30	2580	1	1	39	NSD	pass	.	ne
TCH 0083	female	Ne	32	3420	3	2	39	NSD	pass	.	ne
TCH 0113	female	Ne	32	3300	1	1	40	NSD	pass	.	ne
TCH 0116	female	Ne	27	3380	1	1	41	CS	pass	.	ne
TCH 0086	male	Ne	29	3560	2	1	41	CS	pass	.	ne
TCH 0094	male	Ne	35	2900	2	2	38	NSD	pass	.	ne
TCH 0090	male	Ne	30	3280	2	2	39	CS	pass	.	ne
TCH 0091	female	Ne	35	3380	3	2	39	NSD	pass	.	ne
TCH 0088	male	Ne	35	3060	3	2	38	NSD	pass	.	ne
TCH 0079	female	Ne	29	3700	1	1	39	NSD	pass	.	ne
TCH 0089	male	Ne	26	3160	1	1	39	NSD	pass	.	ne
TCH 0099	male	Ne	34	3780	2	2	40	NSD	pass	.	ne
TCH 0104	female	Ne	29	3220	3	1	38	NSD	pass	.	ne
TCH 0150	male	Ne	31	3140	1	1	37	CS	pass	.	ne
TCH 0160	male	Ne	26	3280	2	2	39	NSD	pass	.	ne
TCH 0156	male	Ne	35	3760	3	2	39	NSD	pass	.	ne
TCH 0242	female	Ne	43	3160	4	3	37	CS	pass	.	ne
TCH 0224	male	Ne	36	3040	1	1	38	NSD	pass	.	ne
TCH 0218	female	Ne	34	3100	2	2	40	NSD	pass	.	ne
TCH 0240	female	Ne	33	2660	3	2	38	NSD	pass	.	ne
TCH 0239	female	Ne	32	2680	1	1	38	NSD	pass	.	ne
TCH 0248	female	Ne	34	2880	3	2	40	NSD	pass	.	ne
TCH 0252	male	Ne	34	3520	3	3	37	NSD	pass	.	ne
TCH 0262	female	Ne	32	2700	1	1	39	CS	pass	.	ne
TCH 0271	female	Ne	32	3140	1	1	38	NSD	pass	.	ne
TCH 0211	male	Ne	35	2240	1	1	36	NSD	pass	.	ne
TCH 0226	female	Ne	38	3620	7	5	38	NSD	pass	.	ne
TCH 0223	male	Ne	39	3160	2	2	38	NSD	pass	.	ne
TCH 0219	female	Ne	41	3260	1	1	40	NSD	pass	.	ne
TCH 0234	male	Ne	31	2980	1	1	39	CS	pass	.	ne
TCH 0233	female	Ne	27	3220	1	1	40	NSD	pass	.	ne
TCH 0238	male	Ne	36	2700	3	2	38	NSD	pass	.	ne
TCH 0246	female	Ne	31	3220	2	2	39	CS	pass	.	ne
TCH 0243	male	Ne	36	2900	2	2	38	CS	pass	.	ne
TCH 0230	male	Ne	34	2840	2	2	41	NSD	pass	.	ne
TCH 0232	male	Ne	32	3620	1	1	39	CS	pass	.	ne
TCH 0244	female	Ne	29	3780	2	1	40	NSD	pass	.	ne
TCH 0264	female	Ne	38	2680	5	3	36	NSD	pass	.	ne
TCH 0268	male	Ne	31	3300	2	2	39	NSD	pass	.	ne
TCH 0275	female	Ne	32	3420	2	2	39	NSD	pass	.	ne
TCH 0273	female	Ne	39	3540	2	2	39	NSD	pass	.	ne
TCH 0217	female	Ne	34	3140	2	2	39	NSD	pass	.	ne
TCH 0225	male	Ne	29	2940	5	2	37	CS	pass	.	ne
TCH 0231	male	Ne	24	3680	8	2	39	NSD	pass	.	ne
TCH 0236	male	Ne	39	3100	3	2	40	NSD	pass	.	ne
TCH 0278	male	Ne	28	3640	2	2	38	CS	pass	.	ne
TCH 0245	male	Ne	38	3220	1	1	38	NSD	pass	.	ne
TCH 0241	male	Ne	39	3200	3	2	38	CS	pass	.	ne
TCH 0235	female	Ne	36	2820	1	1	40	NSD	pass	.	ne
TCH 0220	male	Ne	37	3360	4	3	38	NSD	pass	.	ne
TCH 0257	male	Ne	36	2680	2	1	37	NSD	pass	.	ne
TCH 0206	female	Ne	32	3120	3	2	40	NSD	pass	.	ne
TCH 0204	male	Ne	33	3560	2	2	38	CS	pass	.	ne
TCH 0200	male	Ne	40	3160	2	2	36	NSD	pass	.	ne
TCH 0202	male	Ne	25	3460	1	1	39	CS	pass	.	ne
TCH 0237	female	Ne	30	2780	1	1	39	NSD	pass	.	ne
TCH 0222	male	Ne	32	3540	1	1	39	NSD	pass	.	ne
TCH 0214	male	Ne	37	3040	1	1	40	CS	pass	.	ne
TCH 0216	male	Ne	40	2540	2	1	38	CS	pass	.	ne
TCH 0193	female	Ne	36	2940	1	1	41	NSD	pass	.	ne
TCH 0198	male	Ne	34	2900	1	1	39	NSD	pass	.	ne
TCH 0201	female	Ne	39	3040	8	1	38	NSD	pass	.	ne
TCH 0199	male	Ne	28	3660	2	2	40	NSD	pass	.	ne
TCH 0194	female	Ne	34	2680	1	1	40	NSD	pass	.	ne
TCH 0247	female	Ne	35	3300	1	1	39	CS	pass	.	ne
TCH 0254	male	Ne	35	3100	2	2	39	NSD	pass	.	ne
TCH 0255	male	Ne	30	2820	2	2	37	NSD	pass	.	ne
TCH 0258	male	Ne	37	3760	5	4	40	CS	pass	.	ne
TCH 0274	female	Ne	27	3800	1	1	40	NSD	pass	.	ne
TCH 0260	male	Ne	35	2780	1	1	38	NSD	pass	.	ne
TCH 0251	male	Ne	31	3280	1	1	40	CS	pass	.	ne
TCH 0249	female	Ne	37	3100	1	1	39	NSD	pass	.	ne
TCH 0250	female	Ne	30	3540	4	2	40	NSD	pass	.	ne
TCH 0253	female	Ne	30	3500	1	1	39	NSD	pass	.	ne
TCH 0259	female	Ne	40	2580	2	2	37	NSD	pass	.	ne
TCH 0261	female	Ne	38	2580	2	2	38	NSD	pass	.	ne
TCH 0263	male	Ne	28	3100	6	2	38	NSD	pass	.	ne
TCH 0256	male	Ne	38	3620	1	1	40	CS	pass	.	ne
TCH 0267	male	Ne	32	3660	1	1	39	CS	pass	.	ne
TCH 0277	female	Ne	34	2840	2	2	38	NSD	pass	.	ne
TCH 0288	female	Ne	34	3120	2	1	40	CS	pass	.	ne
TCH 0287	male	Ne	39	2860	4	1	39	NSD	pass	.	ne
TCH 0285	male	Ne	35	2980	2	2	37	NSD	pass	.	ne
TCH 0283	female	Ne	39	3080	2	2	40	NSD	pass	.	ne
TCH 0286	male	Ne	37	3360	2	2	39	NSD	pass	.	ne
TCH 0289	male	Ne	35	2900	2	2	39	NSD	pass	.	ne
TCH 0292	male	Ne	34	2780	1	1	39	NSD	pass	.	ne
TCH 0291	male	Ne	39	3620	1	1	40	NSD	pass	.	ne
TCH 0315	female	Ne	40	3820	1	1	41	CS	pass	.	ne
TCH 0317	female	Ne	35	2720	2	1	39	CS	pass	.	ne
TCH 0316	male	Ne	32	2560	1	1	36	NSD	pass	.	ne
TCH 0304	male	Ne	31	3340	2	2	38	NSD	pass	.	ne
TCH 0320	male	Ne	33	3260	2	2	39	NSD	pass	.	ne
TCH 0321	female	Ne	35	2800	4	2	40	NSD	pass	.	ne
TCH 0329	male	Ne	35	2820	3	2	38	NSD	pass	.	ne
TCH 0323	female	Ne	27	3080	2	2	38	NSD	pass	.	ne
TCH 0313	male	Ne	31	3120	1	1	38	NSD	pass	.	ne
TCH 0303	male	Ne	30	3140	1	1	38	NSD	pass	.	ne
TCH 0302	male	Ne	32	3400	1	1	40	CS	pass	.	ne
TCH 0319	male	Ne	39	3300	2	2	40	NSD	pass	.	ne
TCH 0312	female	Ne	37	3280	3	2	38	CS	pass	.	ne
TCH 0314	male	Ne	32	3240	1	1	38	NSD	pass	.	ne
TCH 0309	female	Ne	37	3000	4	2	38	CS	pass	.	ne
TCH 0322	female	Ne	41	2520	5	4	39	CS	pass	.	ne
TCH 0306	male	Ne	35	3880	5	3	37	NSD	pass	.	ne
TCH 0305	male	Ne	39	3140	2	2	38	NSD	pass	.	ne
TCH 0318	female	Ne	36	3700	2	2	38	NSD	pass	.	ne
TCH 0324	male	Ne	34	2880	3	2	36	NSD	pass	.	ne
TCH 0325	female	Ne	30	3200	1	1	40	NSD	pass	.	ne
TCH 0347	male	Ne	30	3200	2	2	40	NSD	pass	.	ne
TCH 0345	male	Ne	32	3620	2	2	40	NSD	pass	.	ne
TCH 0341	male	Ne	37	3280	2	2	38	CS	pass	.	ne
TCH 0340	male	Ne	35	2940	2	1	37	NSD	pass	.	ne
TCH 0333	female	Ne	30	3020	1	1	38	NSD	pass	.	ne
TCH 0342	male	Ne	44	3340	4	2	39	NSD	pass	.	ne
TCH 0353	male	Ne	42	2780	4	2	37	CS	pass	.	ne
TCH 0335	male	Ne	33	2520	1	1	36	CS	pass	.	ne
TCH 0350	female	Ne	36	3180	2	2	40	NSD	pass	.	ne
TCH 0349	female	Ne	33	2840	2	2	37	NSD	pass	.	ne
TCH 0331	male	Ne	30	2780	2	1	39	CS	pass	.	ne
TCH 0348	male	Ne	31	3440	3	2	38	NSD	pass	.	ne
TCH 0343	male	Ne	32	2660	1	1	38	CS	pass	.	ne
TCH 0334	male	Ne	30	3100	4	1	38	CS	pass	.	ne
TCH 0351	female	Ne	27	3000	1	1	40	NSD	pass	.	ne
TCH 0330	male	Ne	39	2960	3	1	39	NSD	pass	.	ne
TCH 0332	male	Ne	36	3320	2	1	37	CS	pass	.	ne
TCH 0339	male	Ne	27	3340	1	1	40	NSD	pass	.	ne
TCH 0338	female	Ne	38	3240	2	2	40	NSD	pass	.	ne
TCH 0336	female	Ne	33	2700	3	3	39	NSD	pass	.	ne
TCH 0346	female	Ne	36	3380	2	2	39	NSD	pass	.	ne
TCH 0356	male	Ne	30	2840	1	1	38	NSD	pass	.	ne
TCH 0357	male	Ne	36	3180	3	3	39	NSD	pass	.	ne
TCH 0430	female	Ne	25	2660	1	1	38	NSD	pass	.	ne
TCH 0360	male	Ne	35	3180	1	1	39	NSD	pass	.	ne
TCH 0326	male	Ne	38	3060	2	2	37	NSD	pass	.	ne
TCH 0307	female	Ne	33	2500	1	1	36	CS	pass	.	ne
TCH 0308	male	Ne	33	2760	1	1	36	CS	pass	.	ne
TCH 0354	female	Ne	29	2880	3	2	39	NSD	pass	.	ne
TCH 0361	male	Ne	32	3420	1	1	39	NSD	pass	.	ne
TCH 0352	male	Ne	34	3000	2	1	40	NSD	pass	.	ne
TCH 0344	male	Ne	27	3500	1	1	39	NSD	pass	.	ne
TCH 0337	male	Ne	31	3140	1	1	38	NSD	pass	.	ne
TCH 0328	male	Ne	41	3140	5	3	39	NSD	pass	.	ne
TCH 0327	female	Ne	28	3640	2	2	39	NSD	pass	.	ne
TCH 0362	female	Ne	19	2800	1	1	37	NSD	pass	.	ne
TCH 0355	male	Ne	30	3000	2	2	38	CS	pass	.	ne
TCH 0311	male	Ne	34	3660	6	3	39	NSD	pass	.	ne
TCH 0445	male	Ne	29	2900	2	2	36	CS	pass	.	ne
TCH 0451	male	Ne	26	3080	1	1	39	NSD	pass	.	ne
TCH 0432	male	Ne	37	2560	2	2	38	NSD	pass	.	ne
TCH 0428	female	Ne	33	2800	2	2	38	CS	pass	.	ne
TCH 0429	female	Ne	35	3580	5	5	40	NSD	pass	.	ne
TCH 0427	female	Ne	32	2920	1	1	37	NSD	pass	.	ne
TCH 0425	male	Ne	35	3020	3	3	37	NSD	pass	.	ne
TCH 0419	male	Ne	22	3340	4	1	39	CS	pass	.	ne
TCH 0460	female	Ne	35	3400	3	2	40	NSD	pass	.	ne
TCH 0474	female	Ne	36	2760	2	2	37	CS	pass	.	ne
TCH 0485	female	Ne	35	2920	1	1	40	NSD	pass	.	ne
TCH 0424	male	Ne	27	2900	2	1	39	NSD	pass	.	ne
TCH 0398	female	Ne	41	3440	2	2	40	NSD	pass	.	ne
TCH 0400	male	Ne	41	3720	8	4	39	NSD	pass	.	ne
TCH 0363	male	Ne	29	3780	1	1	39	NSD	pass	.	ne
TCH 0364	male	Ne	40	3420	4	2	40	NSD	pass	.	ne
TCH 0393	female	Ne	34	3280	3	1	39	NSD	pass	.	ne
TCH 0421	male	Ne	35	2900	2	2	38	NSD	pass	.	ne
TCH 0414	female	Ne	31	2940	1	1	38	NSD	pass	.	ne
TCH 0416	male	Ne	33	3120	1	1	38	NSD	pass	.	ne
TCH 0372	female	Ne	29	2760	2	2	38	CS	pass	.	ne
TCH 0374	female	Ne	36	3000	2	2	37	NSD	pass	.	ne
TCH 0373	female	Ne	36	2780	2	2	38	CS	pass	.	ne
TCH 0423	female	Ne	36	3720	2	2	39	CS	pass	.	ne
TCH 0447	female	Ne	34	3440	1	1	40	CS	pass	.	ne
TCH 0422	female	Ne	29	3320	2	2	39	NSD	pass	.	ne
TCH 0375	male	Ne	41	4020	2	2	39	CS	pass	.	ne
TCH 0377	female	Ne	40	3160	3	1	39	NSD	pass	.	ne
TCH 0376	male	Ne	30	3660	3	2	38	NSD	pass	.	ne
TCH 0365	male	Ne	32	3320	1	1	40	NSD	pass	.	ne
TCH 0403	male	Ne	30	3120	2	1	40	NSD	pass	.	ne
TCH 0399	female	Ne	31	3000	1	1	37	NSD	pass	.	ne
TCH 0390	female	Ne	37	2940	1	1	39	NSD	pass	.	ne
TCH 0370	male	Ne	36	2980	3	2	38	CS	pass	.	ne
TCH 0367	female	Ne	35	2880	3	2	38	CS	pass	.	ne
TCH 0380	female	Ne	37	2640	2	2	38	NSD	pass	.	ne
TCH 0368	female	Ne	36	3100	1	1	39	NSD	pass	.	ne
TCH 0369	male	Ne	23	3040	1	1	39	NSD	pass	.	ne
TCH 0366	female	Ne	34	3040	2	2	37	CS	pass	.	ne
TCH 0371	female	Ne	26	3100	1	1	39	CS	pass	.	ne
TCH 0510	female	Ne	30	2700	3	1	39	NSD	pass	.	ne
TCH 0456	female	Ne	31	3220	1	1	40	NSD	pass	.	ne
TCH 0458	female	Ne	37	2420	1	1	39	CS	pass	.	ne
TCH 0457	male	Ne	37	3020	1	1	37	CS	pass	.	ne
TCH 0378	female	Ne	33	2700	3	1	38	NSD	pass	.	ne
TCH 0382	female	Ne	38	3000	3	3	37	CS	pass	.	ne
TCH 0385	male	Ne	37	3640	2	2	37	NSD	pass	.	ne
TCH 0381	male	Ne	32	2800	1	1	39	NSD	pass	.	ne
TCH 0446	male	Ne	30	3740	3	2	38	NSD	pass	.	ne
TCH 0444	male	Ne	21	3000	2	1	39	NSD	pass	.	ne
TCH 0415	male	Ne	29	3120	2	1	40	NSD	pass	.	ne
TCH 0418	male	Ne	41	3220	1	1	38	NSD	pass	.	ne
TCH 0417	female	Ne	36	3060	5	3	37	CS	pass	.	ne
TCH 0420	female	Ne	32	3000	5	3	39	NSD	pass	.	ne
TCH 0358	male	Ne	37	2700	3	2	38	CS	pass	.	ne
TCH 0359	female	Ne	29	3300	3	1	40	NSD	pass	.	ne
TCH 0450	female	Ne	20	2720	1	1	40	NSD	pass	.	ne
TCH 0448	male	Ne	32	2640	1	1	37	NSD	pass	.	ne
TCH 0449	male	Ne	27	3820	1	1	39	CS	pass	.	ne
TCH 0452	female	Ne	36	2280	2	2	35	CS	pass	.	ne
TCH 0453	female	Ne	36	1760	2	2	35	CS	pass	.	ne
TCH 0441	male	Ne	31	3020	1	1	39	CS	pass	.	ne
TCH 0436	female	Ne	31	2840	1	1	39	CS	pass	.	ne
TCH 0459	male	Ne	35	2920	1	1	40	CS	pass	.	ne
TCH 0461	female	Ne	32	3300	4	2	37	CS	pass	.	ne
TCH 0508	male	Ne	33	2920	1	1	40	NSD	pass	.	ne
TCH 0473	female	Ne	34	2840	3	1	37	CS	pass	.	ne
TCH 0467	male	Ne	37	3280	4	2	38	NSD	pass	.	ne
TCH 0463	male	Ne	29	3500	6	1	38	CS	pass	.	ne
TCH 0462	female	Ne	36	4120	2	2	40	NSD	pass	.	ne
TCH 0455	female	Ne	34	3040	2	2	40	NSD	pass	.	ne
TCH 0454	male	Ne	32	3680	4	3	39	NSD	pass	.	ne
TCH 0464	male	Ne	30	3380	1	1	39	NSD	pass	.	ne
TCH 0465	male	Ne	35	3000	1	1	40	CS	pass	.	ne
TCH 0468	female	Ne	36	3180	2	1	40	CS	pass	.	ne
TCH 0476	female	Ne	22	2740	1	1	36	NSD	pass	.	ne
TCH 0475	female	Ne	41	2800	2	1	37	NSD	pass	.	ne
TCH 0489	female	Ne	38	3080	2	2	38	CS	pass	.	ne
TCH 0488	male	Ne	41	2720	1	1	40	NSD	pass	.	ne
TCH 0490	female	Ne	30	3520	1	1	39	NSD	pass	.	ne
TCH 0470	male	Ne	21	3360	2	2	39	NSD	pass	.	ne
TCH 0471	male	Ne	32	3040	1	1	39	NSD	pass	.	ne
TCH 0472	female	Ne	29	2980	3	1	40	NSD	pass	.	ne
TCH 0477	female	Ne	29	3060	1	1	39	NSD	pass	.	ne
TCH 0466	male	Ne	39	3440	2	1	38	CS	pass	.	ne
TCH 0469	male	Ne	35	2980	2	1	39	NSD	pass	.	ne
TCH 0486	female	Ne	33	3240	2	2	39	NSD	pass	.	ne
TCH 0495	female	Ne	33	3080	4	4	39	NSD	pass	.	ne
TCH 0500	male	Ne	32	3700	3	3	38	NSD	pass	.	ne
TCH 0499	female	Ne	29	2980	1	1	36	NSD	pass	.	ne
TCH 0501	male	Ne	40	2620	1	1	39	CS	pass	.	ne
TCH 0512	female	Ne	34	3540	2	2	38	CS	pass	.	ne
TCH 0493	male	Ne	31	2960	1	1	39	NSD	pass	.	ne
TCH 0494	female	Ne	31	2740	1	1	38	NSD	pass	.	ne
TCH 0522	male	Ne	35	2780	2	2	38	NSD	pass	.	ne
TCH 0481	male	Ne	29	2820	2	2	38	NSD	pass	.	ne
TCH 0482	female	Ne	32	2800	2	2	38	CS	pass	.	ne
TCH 0479	male	Ne	35	3960	2	2	39	CS	pass	.	ne
TCH 0483	male	Ne	37	3580	1	1	39	NSD	pass	.	ne
TCH 0484	male	Ne	36	3120	2	2	40	NSD	pass	.	ne
TCH 0480	male	Ne	34	2940	1	1	37	CS	pass	.	ne
TCH 0478	female	Ne	34	3180	2	1	40	CS	pass	.	ne
TCH 0487	male	Ne	33	3360	4	3	39	CS	pass	.	ne
TCH 0491	female	Ne	36	3200	2	2	38	NSD	pass	.	ne
TCH 0527	female	Ne	29	2640	1	1	38	NSD	pass	.	ne
TCH 0523	male	Ne	35	3380	1	1	37	NSD	pass	.	ne
TCH 0505	female	Ne	31	2880	2	2	41	NSD	pass	.	ne
TCH 0507	female	Ne	30	2980	2	2	40	NSD	pass	.	ne
TCH 0509	male	Ne	33	3120	2	2	40	NSD	pass	.	ne
TCH 0506	male	Ne	33	2860	1	1	39	NSD	pass	.	ne
TCH 0516	female	Ne	34	3240	2	2	40	NSD	pass	.	ne
TCH 0526	female	Ne	33	3380	2	1	40	NSD	pass	.	ne
TCH 0530	female	Ne	33	2620	2	1	38	NSD	pass	.	ne
TCH 0532	male	Ne	31	2800	1	1	39	NSD	pass	.	ne
TCH 0519	male	Ne	32	2680	4	2	37	NSD	pass	.	ne
TCH 0531	male	Ne	34	3420	2	2	38	NSD	pass	.	ne
TCH 0540	male	Ne	36	3120	2	2	38	NSD	pass	.	ne
TCH 0496	female	Ne	32	3180	2	2	38	NSD	pass	.	ne
TCH 0525	female	Ne	37	2440	2	2	37	CS	pass	.	ne
TCH 0524	female	Ne	30	3620	2	1	40	NSD	pass	.	ne
TCH 0520	female	Ne	20	2620	3	1	36	NSD	pass	.	ne
TCH 0514	male	Ne	33	3360	1	1	40	CS	pass	.	ne
TCH 0517	male	Ne	26	3180	2	2	37	CS	pass	.	ne
TCH 0515	female	Ne	32	2940	1	1	39	NSD	pass	.	ne
TCH 0513	male	Ne	32	2800	1	1	38	NSD	pass	.	ne
TCH 0502	female	Ne	34	2980	2	2	38	NSD	pass	.	ne
TCH 0504	male	Ne	33	3020	3	2	38	CS	pass	.	ne
TCH 0498	male	Ne	33	3080	1	1	40	CS	pass	.	ne
TCH 0497	male	Ne	34	2780	1	1	39	CS	pass	.	ne
TCH 0518	male	Ne	28	2360	3	3	38	NSD	pass	.	ne
TCH 0503	male	Ne	24	3260	2	2	40	NSD	pass	.	ne
TCH 0546	male	Ne	38	2540	1	1	36	NSD	pass	.	ne
TCH 0549	female	Ne	31	2600	5	3	38	NSD	pass	.	ne
TCH 0521	female	Ne	36	2880	1	1	38	NSD	pass	.	ne
TCH 0560	male	Ne	35	3220	2	2	39	CS	pass	.	ne
TCH 0561	male	Ne	28	2760	2	2	39	NSD	pass	.	ne
TCH 0559	male	Ne	36	3600	4	2	39	NSD	pass	.	ne
TCH 0556	female	Ne	17	2780	1	1	37	CS	pass	.	ne
TCH 0557	female	Ne	33	2400	1	1	38	CS	pass	.	ne
TCH 0567	female	Ne	28	3100	1	1	40	CS	pass	.	ne
TCH 0562	male	Ne	34	2880	1	1	37	CS	pass	.	ne
TCH 0392	male	Ne	31	3700	2	2	38	NSD	pass	.	ne
TCH 0383	female	Ne	34	2500	2	2	38	NSD	pass	.	ne
TCH 0395	male	Ne	37	3100	3	2	39	NSD	pass	.	ne
TCH 0391	male	Ne	39	3480	2	2	38	NSD	pass	.	ne
TCH 0407	female	Ne	39	3220	3	2	39	CS	pass	.	ne
TCH 0394	male	Ne	33	2760	2	2	38	CS	pass	.	ne
TCH 0396	male	Ne	36	3700	4	2	40	NSD	pass	.	ne
TCH 0386	male	Ne	41	3240	1	1	39	CS	pass	.	ne
TCH 0387	male	Ne	36	2940	1	1	38	CS	pass	.	ne
TCH 0404	female	Ne	30	2980	2	2	37	CS	pass	.	ne
TCH 0397	female	Ne	32	3780	2	2	36	NSD	pass	.	ne
TCH 0405	female	Ne	31	2700	6	3	38	NSD	pass	.	ne
TCH 0401	female	Ne	33	2680	1	1	37	CS	pass	.	ne
TCH 0384	female	Ne	36	3280	2	2	40	NSD	pass	.	ne
TCH 0388	male	Ne	37	3380	2	1	39	NSD	pass	.	ne
TCH 0389	female	Ne	36	3280	3	2	38	NSD	pass	.	ne
TCH 0409	female	Ne	36	2580	4	1	38	CS	pass	.	ne
TCH 0406	female	Ne	37	3260	3	2	39	NSD	pass	.	ne
TCH 0402	female	Ne	39	3180	2	1	39	CS	pass	.	ne
TCH 0426	male	Ne	33	3640	3	1	40	NSD	pass	.	ne
TCH 0443	male	Ne	38	2980	1	1	36	CS	pass	.	ne
TCH 0435	female	Ne	31	3360	5	2	39	NSD	pass	.	ne
TCH 0410	male	Ne	38	2880	2	2	37	CS	pass	.	ne
TCH 0437	male	Ne	19	2860	1	1	37	NSD	pass	.	ne
TCH 0438	male	Ne	36	2800	1	1	39	NSD	pass	.	ne
TCH 0439	female	Ne	34	2500	7	3	37	NSD	pass	.	ne
TCH 0440	male	Ne	32	2660	3	2	37	CS	pass	.	ne
TCH 0408	male	Ne	33	3180	2	2	40	CS	pass	.	ne
TCH 0413	male	Ne	38	2780	2	2	38	NSD	pass	.	ne
TCH 0412	male	Ne	33	3420	2	2	41	NSD	pass	.	ne
TCH 0299	female	Ne	27	3080	2	1	40	NSD	pass	.	ne
TCH 0492	female	Ne	33	3020	1	1	38	NSD	pass	.	ne
TCH 0411	female	Ne	27	3020	1	1	40	NSD	pass	.	ne
TCH 0442	male	Ne	21	3060	1	1	39	NSD	pass	.	ne
TCH 0433	male	Ne	32	3800	3	2	40	NSD	pass	.	ne
TCH 0434	female	Ne	29	3260	3	3	39	NSD	pass	.	ne
TCH 0295	male	Ne	24	3080	2	2	38	NSD	pass	.	ne
TCH 0279	male	Ne	39	2720	5	3	36	NSD	pass	.	ne
TCH 0280	male	Ne	36	3660	4	2	40	NSD	pass	.	ne
TCH 0281	female	Ne	24	3000	3	2	38	NSD	pass	.	ne
TCH 0300	female	Ne	36	3400	3	1	40	NSD	pass	.	ne
TCH 0301	male	Ne	33	3340	2	2	37	NSD	pass	.	ne
TCH 0297	male	Ne	30	3280	3	1	38	NSD	pass	.	ne
TCH 0290	male	Ne	34	3280	1	1	41	NSD	pass	.	ne
TCH 0284	male	Ne	33	3020	2	2	39	NSD	pass	.	ne
TCH 0296	female	Ne	38	2960	2	2	38	NSD	pass	.	ne
TCH 0298	female	Ne	28	3760	1	1	40	CS	pass	.	ne
TCH 0294	male	Ne	34	2160	2	2	36	NSD	pass	.	ne
TCH 0293	female	Ne	37	3400	2	1	40	NSD	pass	.	ne
TCH 0266	female	Ne	35	2780	2	2	38	NSD	pass	.	ne
TCH 0269	male	Ne	33	3200	1	1	38	NSD	pass	.	ne
TCH 0265	female	Ne	30	3100	2	2	39	NSD	pass	.	ne
TCH 0272	male	Ne	33	2180	1	1	37	CS	pass	.	ne
TCH 0270	female	Ne	32	3160	2	2	38	CS	pass	.	ne
TCH 0528	male	Ne	33	3400	2	1	39	NSD	pass	.	ne
TCH 0544	male	Ne	29	3600	1	1	37	CS	pass	.	ne
TCH 0534	female	Ne	34	3420	1	1	39	NSD	pass	.	ne
TCH 0548	male	Ne	24	2880	2	2	38	NSD	pass	.	ne
TCH 0570	male	Ne	31	3620	1	1	39	NSD	pass	.	ne
TCH 0575	male	Ne	27	3160	3	1	38	NSD	pass	.	ne
TCH 0550	male	Ne	26	3660	3	2	40	NSD	pass	.	ne
TCH 0581	male	Ne	42	3300	5	3	39	NSD	pass	.	ne
TCH 0529	female	Ne	23	2960	3	3	39	NSD	pass	.	ne
TCH 0583	male	Ne	30	3680	2	1	39	NSD	pass	.	ne
TCH 0677	male	Ne	32	3260	2	2	39	NSD	pass	.	ne
TCH 0675	male	Ne	36	3460	1	1	38	NSD	pass	.	ne
TCH 0680	male	Ne	35	3320	2	2	39	NSD	pass	.	ne
TCH 0686	female	Ne	36	2680	1	1	38	NSD	pass	.	ne
TCH 0692	female	Ne	28	2520	1	1	39	NSD	pass	.	ne
TCH 0673	female	Ne	36	2900	2	2	38	NSD	pass	.	ne
TCH 0674	male	Ne	30	3720	1	1	39	NSD	pass	.	ne
TCH 0695	male	Ne	37	3200	4	2	38	CS	pass	.	ne
TCH 0693	male	Ne	39	2940	1	1	40	CS	pass	.	ne
TCH 0688	female	Ne	34	2440	2	2	37	NSD	pass	.	ne
TCH 0689	male	Ne	35	3260	3	2	39	CS	pass	.	ne
TCH 0687	male	Ne	32	2940	1	1	40	NSD	pass	.	ne
TCH 0582	male	Ne	32	3140	3	1	39	NSD	pass	.	ne
TCH 0580	female	Ne	24	2700	6	3	39	NSD	pass	.	ne
TCH 0579	female	Ne	33	3180	1	1	38	NSD	pass	.	ne
TCH 0732	female	Ne	35	2920	2	1	40	NSD	pass	.	ne
TCH 0740	female	Ne	36	3100	3	2	39	CS	pass	.	ne
TCH 0744	male	Ne	36	2980	1	1	39	NSD	pass	.	ne
TCH 0608	female	Ne	31	2660	2	2	39	NSD	pass	.	ne
TCH 0600	female	Ne	35	2600	4	2	37	NSD	pass	.	ne
TCH 0605	male	Ne	27	2620	1	1	38	NSD	pass	.	ne
TCH 0597	male	Ne	34	2680	2	1	36	NSD	pass	.	ne
TCH 0598	male	Ne	35	3300	1	1	40	NSD	pass	.	ne
TCH 0602	female	Ne	30	3220	1	1	40	CS	pass	.	ne
TCH 0590	male	Ne	29	3060	2	2	39	NSD	pass	.	ne
TCH 0599	female	Ne	36	2780	2	2	37	CS	pass	.	ne
TCH 0591	male	Ne	32	3120	1	1	38	NSD	pass	.	ne
TCH 0589	male	Ne	29	3060	2	1	38	NSD	pass	.	ne
TCH 0595	male	Ne	32	2460	1	1	38	CS	pass	.	ne
TCH 0607	male	Ne	36	2700	2	2	38	NSD	pass	.	ne
TCH 0594	male	Ne	29	2660	3	2	36	CS	pass	.	ne
TCH 0604	male	Ne	32	2940	4	3	37	CS	pass	.	ne
TCH 0592	male	Ne	34	3120	2	1	37	CS	pass	.	ne
TCH 0596	male	Ne	34	3580	2	2	38	NSD	pass	.	ne
TCH 0656	female	Ne	30	3340	4	2	38	CS	pass	.	ne
TCH 0637	female	Ne	36	2440	4	2	36	NSD	pass	.	ne
TCH 0584	female	Ne	30	3220	1	1	40	CS	pass	.	ne
TCH 0699	male	Ne	38	3200	3	2	38	NSD	pass	.	ne
TCH 0705	female	Ne	33	3380	2	1	40	NSD	pass	.	ne
TCH 0682	female	Ne	31	3580	3	2	38	CS	pass	.	ne
TCH 0681	female	Ne	25	3380	1	1	38	NSD	pass	.	ne
TCH 0685	female	Ne	36	3380	1	1	40	CS	pass	.	ne
TCH 0683	male	Ne	26	3360	3	1	39	NSD	pass	.	ne
TCH 0709	male	Ne	39	3040	4	2	38	NSD	pass	.	ne
TCH 0711	male	Ne	32	2700	2	2	36	NSD	pass	.	ne
TCH 0696	male	Ne	35	2960	2	2	37	NSD	pass	.	ne
TCH 0730	female	Ne	38	3440	4	3	39	NSD	pass	.	ne
TCH 0708	female	Ne	33	2740	2	1	39	NSD	pass	.	ne
TCH 0694	male	Ne	30	2820	3	3	38	NSD	pass	.	ne
TCH 0690	female	Ne	37	2420	2	1	38	CS	pass	.	ne
TCH 0691	male	Ne	35	3860	4	3	38	NSD	pass	.	ne
TCH 0698	female	Ne	34	3120	2	1	40	NSD	pass	.	ne
TCH 0700	female	Ne	30	3800	3	3	41	NSD	pass	.	ne
TCH 0578	male	Ne	32	2980	1	1	39	CS	pass	.	ne
TCH 0684	male	Ne	29	3700	2	2	38	NSD	pass	.	ne
TCH 0701	male	Ne	30	3760	1	1	38	NSD	pass	.	ne
TCH 0703	female	Ne	29	2800	6	2	40	NSD	pass	.	ne
TCH 0702	female	Ne	28	3560	1	1	40	CS	pass	.	ne
TCH 0706	female	Ne	34	3460	6	4	40	NSD	pass	.	ne
TCH 0697	male	Ne	25	3280	1	1	40	NSD	pass	.	ne
TCH 0704	male	Ne	37	3480	2	2	39	CS	pass	.	ne
TCH 0707	female	Ne	36	2820	3	2	38	CS	pass	.	ne
TCH 0666	female	Ne	31	3340	2	2	39	NSD	pass	.	ne
TCH 0670	female	Ne	37	2960	1	1	38	NSD	pass	.	ne
TCH 0662	male	Ne	30	3040	2	1	39	NSD	pass	.	ne
TCH 0663	male	Ne	35	2760	3	2	36	NSD	pass	.	ne
TCH 0664	female	Ne	27	3000	1	1	40	NSD	pass	.	ne
TCH 0665	male	Ne	31	2860	1	1	37	CS	pass	.	ne
TCH 0668	male	Ne	30	2500	3	3	38	CS	pass	.	ne
TCH 0669	male	Ne	22	3320	1	1	37	CS	pass	.	ne
TCH 0671	male	Ne	35	3140	2	2	38	NSD	pass	.	ne
TCH 0667	male	Ne	37	3460	3	2	39	CS	pass	.	ne
TCH 0672	female	Ne	34	3700	2	1	38	CS	pass	.	ne
TCH 0795	female	Ne	41	2580	3	1	37	CS	pass	.	ne
TCH 0791	female	Ne	33	3140	1	1	39	NSD	pass	.	ne
TCH 0802	male	Ne	41	2740	1	1	38	NSD	pass	.	ne
TCH 0796	female	Ne	31	2400	1	1	37	NSD	pass	.	ne
TCH 0800	male	Ne	33	3060	2	2	38	NSD	pass	.	ne
TCH 0798	male	Ne	36	3400	1	1	39	CS	pass	.	ne
TCH 0804	female	Ne	28	3360	2	1	40	CS	pass	.	ne
TCH 0803	male	Ne	26	3120	2	2	39	NSD	pass	.	ne
TCH 0807	male	Ne	32	3300	2	2	36	NSD	pass	.	ne
TCH 0811	female	Ne	43	3340	4	2	38	CS	pass	.	ne
TCH 0813	male	Ne	30	3340	1	1	38	NSD	pass	.	ne
TCH 0634	female	Ne	35	3340	2	1	39	NSD	pass	.	ne
TCH 0644	female	Ne	39	3100	3	2	38	NSD	pass	.	ne
TCH 0639	female	Ne	35	3200	3	2	38	NSD	pass	.	ne
TCH 0642	male	Ne	36	3200	1	1	39	NSD	pass	.	ne
TCH 0650	female	Ne	34	3100	2	2	37	CS	pass	.	ne
TCH 0649	female	Ne	31	2720	3	2	38	NSD	pass	.	ne
TCH 0641	female	Ne	31	3220	1	1	39	NSD	pass	.	ne
TCH 0647	male	Ne	36	2820	2	2	39	NSD	pass	.	ne
TCH 0652	female	Ne	37	3760	2	2	41	NSD	pass	.	ne
TCH 0646	male	Ne	33	3340	3	2	40	NSD	pass	.	ne
TCH 0648	male	Ne	27	2840	5	3	38	NSD	pass	.	ne
TCH 0645	male	Ne	33	3660	2	2	38	NSD	pass	.	ne
TCH 0651	male	Ne	21	2700	2	1	36	NSD	pass	.	ne
TCH 0630	male	Ne	32	3360	1	1	38	NSD	pass	.	ne
TCH 0628	male	Ne	36	3120	4	2	39	NSD	pass	.	ne
TCH 0636	female	Ne	32	3400	4	2	39	NSD	pass	.	ne
TCH 0627	male	Ne	35	2820	1	1	38	NSD	pass	.	ne
TCH 0638	female	Ne	38	3440	2	1	40	NSD	pass	.	ne
TCH 0643	female	Ne	35	3260	1	1	39	CS	pass	.	ne
TCH 0640	male	Ne	37	3740	1	1	39	CS	pass	.	ne
TCH 0635	female	Ne	36	3220	3	3	39	NSD	pass	.	ne
TCH 0659	female	Ne	29	3000	5	2	39	NSD	pass	.	ne
TCH 0601	male	Ne	34	2720	2	2	38	CS	pass	.	ne
TCH 0606	male	Ne	33	3600	2	2	40	NSD	pass	.	ne
TCH 0603	female	Ne	31	3340	1	1	38	NSD	pass	.	ne
TCH 0617	female	Ne	33	3600	1	1	39	CS	pass	.	ne
TCH 0610	female	Ne	27	3900	2	2	39	NSD	pass	.	ne
TCH 0620	male	Ne	32	3520	1	1	40	NSD	pass	.	ne
TCH 0625	male	Ne	32	2760	2	2	37	NSD	pass	.	ne
TCH 0613	male	Ne	34	3260	2	2	37	CS	pass	.	ne
TCH 0614	male	Ne	29	3440	3	3	38	CS	pass	.	ne
TCH 0633	male	Ne	37	2560	2	1	38	NSD	pass	.	ne
TCH 0619	female	Ne	29	3500	1	1	39	NSD	pass	.	ne
TCH 0616	male	Ne	30	2600	2	2	38	NSD	pass	.	ne
TCH 0611	male	Ne	28	3640	2	2	39	NSD	pass	.	ne
TCH 0609	male	Ne	38	2640	4	3	38	NSD	pass	.	ne
TCH 0612	female	Ne	28	3380	4	2	37	NSD	pass	.	ne
TCH 0552	female	Ne	35	3060	1	1	39	NSD	pass	.	ne
TCH 0558	male	Ne	32	3940	2	2	39	NSD	pass	.	ne
TCH 0568	male	Ne	30	3260	1	1	38	CS	pass	.	ne
TCH 0538	female	Ne	29	3260	2	2	38	CS	pass	.	ne
TCH 0539	male	Ne	27	2660	2	2	38	CS	pass	.	ne
TCH 0536	female	Ne	35	3340	4	2	38	CS	pass	.	ne
TCH 0533	female	Ne	30	3240	1	1	39	NSD	pass	.	ne
TCH 0537	female	Ne	36	3040	4	2	38	CS	pass	.	ne
TCH 0541	male	Ne	32	3380	3	2	39	CS	pass	.	ne
TCH 0535	male	Ne	28	3780	2	2	39	NSD	pass	.	ne
TCH 0545	male	Ne	27	3780	1	1	41	CS	pass	.	ne
TCH 0542	female	Ne	34	3200	1	1	40	CS	pass	.	ne
TCH 0543	male	Ne	37	4080	3	2	39	NSD	pass	.	ne
TCH 0547	male	Ne	33	3160	1	1	40	NSD	pass	.	ne
TCH 0629	female	Ne	30	3500	3	2	39	NSD	pass	.	ne
TCH 0621	female	Ne	35	2600	4	2	38	CS	pass	.	ne
TCH 0622	female	Ne	32	2960	1	1	39	NSD	pass	.	ne
TCH 0623	male	Ne	32	3780	2	2	39	NSD	pass	.	ne
TCH 0615	male	Ne	38	3420	1	1	38	NSD	pass	.	ne
TCH 0624	female	Ne	33	2840	2	1	39	NSD	pass	.	ne
TCH 0626	female	Ne	31	3040	2	2	38	NSD	pass	.	ne
TCH 0632	female	Ne	40	2980	2	1	40	CS	pass	.	ne
TCH 0585	female	Ne	25	3360	3	2	39	NSD	pass	.	ne
TCH 0586	female	Ne	29	2700	1	1	40	NSD	pass	.	ne
TCH 0574	female	Ne	31	3300	1	1	39	CS	pass	.	ne
TCH 0571	male	Ne	40	3240	2	2	37	NSD	pass	.	ne
TCH 0577	female	Ne	34	3500	4	4	39	NSD	pass	.	ne
TCH 0734	male	Ne	42	3500	3	2	39	CS	pass	.	ne
TCH 0738	male	Ne	23	3400	1	1	39	NSD	pass	.	ne
TCH 0735	male	Ne	38	2940	1	1	39	CS	pass	.	ne
TCH 0733	female	Ne	38	2860	2	2	37	CS	pass	.	ne
TCH 0756	male	Ne	32	3340	1	1	39	CS	pass	.	ne
TCH 0753	male	Ne	42	3740	3	1	37	CS	pass	.	ne
TCH 0762	female	Ne	33	2800	3	2	39	NSD	pass	.	ne
TCH 0745	male	Ne	30	3560	1	1	39	NSD	pass	.	ne
TCH 0771	male	Ne	31	2260	2	1	33	CS	pass	.	ne
TCH 0746	female	Ne	38	3860	1	1	39	CS	pass	.	ne
TCH 0741	female	Ne	41	2860	6	3	39	NSD	pass	.	ne
TCH 0767	male	Ne	33	2860	1	1	38	NSD	pass	.	ne
TCH 0768	female	Ne	38	2660	2	1	37	NSD	pass	.	ne
TCH 0780	female	Ne	37	2860	2	2	38	CS	pass	.	ne
TCH 0777	female	Ne	35	3360	2	2	39	NSD	pass	.	ne
TCH 0778	male	Ne	38	2840	2	2	38	NSD	pass	.	ne
TCH 0785	female	Ne	31	3580	1	1	38	NSD	pass	.	ne
TCH 0786	male	Ne	29	3320	2	1	40	NSD	pass	.	ne
TCH 0788	female	Ne	27	3220	2	2	39	NSD	pass	.	ne
TCH 0773	female	Ne	32	3140	3	2	38	NSD	pass	.	ne
TCH 0772	male	Ne	38	2660	1	1	38	CS	pass	.	ne
TCH 0775	female	Ne	39	3380	1	1	40	NSD	pass	.	ne
TCH 0774	male	Ne	36	3340	1	1	39	CS	pass	.	ne
TCH 0779	male	Ne	37	3140	3	3	38	NSD	pass	.	ne
TCH 0781	male	Ne	26	2780	1	1	38	NSD	pass	.	ne
TCH 0776	male	Ne	36	2840	2	2	38	NSD	pass	.	ne
TCH 0759	female	Ne	34	3120	1	1	39	NSD	pass	.	ne
TCH 0760	female	Ne	37	2680	3	2	38	NSD	pass	.	ne
TCH 0782	male	Ne	37	3640	2	1	39	NSD	pass	.	ne
TCH 0761	female	Ne	36	3560	2	2	39	NSD	pass	.	ne
TCH 0783	female	Ne	27	3360	2	1	39	NSD	pass	.	ne
TCH 0757	male	Ne	36	2700	2	2	37	CS	pass	.	ne
TCH 0758	male	Ne	38	3360	1	1	38	NSD	pass	.	ne
TCH 0755	female	Ne	31	2720	5	2	39	NSD	pass	.	ne
TCH 0748	female	Ne	36	3100	3	1	38	NSD	pass	.	ne
TCH 0769	male	Ne	31	2560	1	1	38	NSD	pass	.	ne
TCH 0770	female	Ne	28	3500	1	1	40	NSD	pass	.	ne
TCH 0752	female	Ne	28	3040	3	3	39	CS	pass	.	ne
TCH 0750	female	Ne	40	2920	2	2	39	NSD	pass	.	ne
TCH 0754	male	Ne	41	3240	3	2	39	NSD	pass	.	ne
TCH 0751	male	Ne	39	2900	2	2	37	CS	pass	.	ne
TCH 0764	female	Ne	37	2960	1	1	40	NSD	pass	.	ne
TCH 0763	female	Ne	31	2940	1	1	39	NSD	pass	.	ne
TCH 0572	female	Ne	28	2880	2	2	38	NSD	pass	.	ne
TCH 0576	male	Ne	20	2880	1	1	39	NSD	pass	.	ne
TCH 0573	male	Ne	29	2960	1	1	40	NSD	pass	.	ne
TCH 0551	male	Ne	32	2660	1	1	38	NSD	pass	.	ne
TCH 0566	female	Ne	32	3520	2	1	39	NSD	pass	.	ne
TCH 0565	female	Ne	35	3780	1	1	39	CS	pass	.	ne
TCH 0569	female	Ne	25	3420	1	1	38	NSD	pass	.	ne
TCH 0564	male	Ne	38	3300	3	3	39	NSD	pass	.	ne
TCH 0563	male	Ne	31	3280	3	1	38	CS	pass	.	ne
TCH 0553	male	Ne	34	3700	1	1	41	NSD	pass	.	ne
TCH 0554	male	Ne	37	2580	2	2	37	CS	pass	.	ne
TCH 0555	female	Ne	37	2680	2	2	37	CS	pass	.	ne
TCH 0765	male	Ne	39	2860	4	2	39	NSD	pass	.	ne
TCH 0766	female	Ne	29	3160	1	1	40	CS	pass	.	ne
TCH 0747	female	Ne	21	3160	2	2	39	NSD	pass	.	ne
TCH 0749	female	Ne	29	2500	2	2	37	CS	pass	.	ne
TCH 0716	female	Ne	41	2720	2	1	38	NSD	pass	.	ne
TCH 0739	female	Ne	28	3340	3	2	39	NSD	pass	.	ne
TCH 0729	male	Ne	35	2980	2	2	38	NSD	pass	.	ne
TCH 0743	male	Ne	30	3220	1	1	40	NSD	pass	.	ne
TCH 0742	male	Ne	33	3140	2	2	38	NSD	pass	.	ne
TCH 0737	female	Ne	27	3380	3	2	39	NSD	pass	.	ne
TCH 0736	male	Ne	39	3240	2	1	39	CS	pass	.	ne
TCH 0728	male	Ne	34	2820	2	2	37	CS	pass	.	ne
TCH 0721	female	Ne	34	3160	3	1	38	NSD	pass	.	ne
TCH 0731	male	Ne	33	3340	2	2	39	CS	pass	.	ne
TCH 0718	male	Ne	33	3340	3	2	39	NSD	pass	.	ne
TCH 0727	female	Ne	34	3240	3	2	38	NSD	pass	.	ne
TCH 0724	male	Ne	41	3280	4	2	40	CS	pass	.	ne
TCH 0720	male	Ne	37	2880	4	2	38	NSD	pass	.	ne
TCH 0655	male	Ne	30	4180	1	1	39	NSD	pass	.	ne
TCH 0660	male	Ne	36	3260	2	2	40	NSD	pass	.	ne
TCH 0661	female	Ne	22	3360	2	1	40	CS	pass	.	ne
TCH 0676	female	Ne	34	2980	3	3	37	NSD	pass	.	ne
TCH 0678	male	Ne	33	3140	2	1	40	NSD	pass	.	ne
TCH 0654	female	Ne	35	2800	5	2	38	NSD	pass	.	ne
TCH 0657	male	Ne	29	3280	2	1	41	NSD	pass	.	ne
TCH 0658	male	Ne	27	3720	1	1	38	NSD	pass	.	ne
TCH 0712	female	Ne	37	3360	1	1	39	NSD	pass	.	ne
TCH 0713	female	Ne	35	2620	1	1	37	NSD	pass	.	ne
TCH 0714	female	Ne	35	2920	2	2	38	NSD	pass	.	ne
TCH 0710	male	Ne	35	3120	1	1	38	CS	pass	.	ne
TCH 0723	male	Ne	38	3340	3	2	38	CS	pass	.	ne
TCH 0722	female	Ne	39	2900	1	1	38	CS	pass	.	ne
TCH 0725	male	Ne	38	3400	3	2	39	NSD	pass	.	ne
TCH 0717	female	Ne	29	3300	1	1	40	NSD	pass	.	ne
TCH 0715	male	Ne	38	2980	1	1	40	CS	pass	.	ne
TCH 0726	male	Ne	35	2780	2	2	38	NSD	pass	.	ne
TCH 0719	female	Ne	32	3220	3	2	39	NSD	pass	.	ne
TCH 0784	male	Ne	30	3080	2	1	37	NSD	pass	.	ne
TCH 0792	male	Ne	33	2540	2	2	38	CS	pass	.	ne
TCH 0793	female	Ne	28	2980	4	2	40	NSD	pass	.	ne
TCH 0799	female	Ne	34	3260	2	2	39	NSD	pass	.	ne
TCH 0816	female	Ne	31	2460	1	1	39	NSD	pass	.	ne
TCH 0825	female	Ne	32	2600	2	2	38	NSD	pass	.	ne
TCH 0817	female	Ne	32	3440	3	2	39	NSD	pass	.	ne
TCH 0797	female	Ne	38	3140	3	1	39	NSD	pass	.	ne
TCH 0794	male	Ne	32	3020	2	1	38	CS	pass	.	ne
TCH 0826	female	Ne	36	3260	2	2	39	NSD	pass	.	ne
TCH 0827	male	Ne	27	3100	1	1	39	NSD	pass	.	ne
TCH 0790	male	Ne	38	2960	2	2	37	CS	pass	.	ne
TCH 0787	female	Ne	29	2840	1	1	39	NSD	pass	.	ne
TCH 0588	male	Ne	33	3440	3	1	39	NSD	pass	.	ne
TCH 0587	female	Ne	42	2980	4	4	37	CS	pass	.	ne
TCH 0879	male	Ne	33	3280	2	2	39	NSD	pass	.	ne
TCH 0881	male	Ne	29	3000	3	2	39	NSD	pass	.	ne
TCH 0885	male	Ne	31	2460	1	1	36	NSD	pass	.	ne
TCH 0873	male	Ne	35	3320	2	2	39	CS	pass	.	ne
TCH 0883	male	Ne	28	3180	1	1	40	NSD	pass	.	ne
TCH 0874	female	Ne	30	3320	3	1	40	NSD	pass	.	ne
TCH 0876	female	Ne	38	3220	2	1	38	CS	pass	.	ne
TCH 0878	female	Ne	30	3780	2	2	38	NSD	pass	.	ne
TCH 0877	male	Ne	21	3420	1	1	39	NSD	pass	.	ne
TCH 0872	female	Ne	27	3580	3	3	39	NSD	pass	.	ne
TCH 0871	male	Ne	36	3840	3	2	40	NSD	pass	.	ne
TCH 0875	female	Ne	33	3400	1	1	38	CS	pass	.	ne
TCH 0882	male	Ne	38	3460	2	2	40	NSD	pass	.	ne
TCH 0880	female	Ne	28	2660	2	1	37	NSD	pass	.	ne
TCH 0890	female	Ne	28	2340	3	2	35	NSD	pass	.	ne
TCH 0884	male	Ne	39	3620	2	2	38	CS	pass	.	ne
TCH 0894	male	Ne	27	2800	1	1	39	NSD	pass	.	ne
TCH 0893	male	Ne	28	3200	6	2	39	NSD	pass	.	ne
TCH 0835	female	Ne	34	2420	1	1	40	NSD	pass	.	ne
TCH 0846	female	Ne	38	3420	1	1	38	NSD	pass	.	ne
TCH 0833	female	Ne	34	3580	1	1	38	NSD	pass	.	ne
TCH 0842	female	Ne	34	3480	1	1	38	CS	pass	.	ne
TCH 0869	female	Ne	38	3500	1	1	39	CS	pass	.	ne
TCH 0848	female	Ne	36	3460	3	2	38	NSD	pass	.	ne
TCH 0831	female	Ne	42	3200	3	3	38	CS	pass	.	ne
TCH 0832	female	Ne	37	3420	4	4	38	CS	pass	.	ne
TCH 0839	female	Ne	20	3100	1	1	40	NSD	pass	.	ne
TCH 0838	female	Ne	28	2780	1	1	39	NSD	pass	.	ne
TCH 0843	female	Ne	36	3580	5	3	39	CS	pass	.	ne
TCH 1125	male	Ne	37	2960	3	3	37	CS	pass	.	ne
TCH 1130	male	Ne	29	3880	1	1	39	NSD	pass	.	ne
TCH 1116	female	Ne	38	3580	2	2	40	NSD	pass	.	ne
TCH 1120	male	Ne	34	3140	2	2	38	CS	pass	.	ne
TCH 1129	female	Ne	34	3600	2	1	40	CS	pass	.	ne
TCH 1127	male	Ne	36	3400	2	2	38	NSD	pass	.	ne
TCH 1143	female	Ne	35	3200	2	2	38	CS	pass	.	ne
TCH 1141	male	Ne	36	3240	3	2	39	NSD	pass	.	ne
TCH 1122	female	Ne	22	3060	1	1	39	NSD	pass	.	ne
TCH 1133	male	Ne	40	3760	1	1	39	CS	pass	.	ne
TCH 1134	male	Ne	34	2620	2	2	38	NSD	pass	.	ne
TCH 1153	female	Ne	23	3000	1	1	40	NSD	pass	.	ne
TCH 1152	male	Ne	28	3220	1	1	41	NSD	pass	.	ne
TCH 1154	female	Ne	34	3660	3	3	38	CS	pass	.	ne
TCH 1132	male	Ne	36	3140	3	3	37	NSD	pass	.	ne
TCH 1135	female	Ne	28	2660	3	1	37	CS	pass	.	ne
TCH 1126	male	Ne	41	3100	1	1	38	CS	pass	.	ne
TCH 1166	female	Ne	31	2920	1	1	39	NSD	pass	.	ne
TCH 1136	female	Ne	27	3060	2	2	39	CS	pass	.	ne
TCH 1124	female	Ne	39	2900	4	2	38	CS	pass	.	ne
TCH 0941	male	Ne	32	2980	2	1	41	NSD	pass	.	ne
TCH 0952	male	Ne	42	3480	4	1	39	NSD	pass	.	ne
TCH 0953	female	Ne	38	3160	3	2	39	NSD	pass	.	ne
TCH 0947	female	Ne	34	2380	3	3	38	NSD	pass	.	ne
TCH 0954	male	Ne	37	3340	3	2	37	NSD	pass	.	ne
TCH 0998	female	Ne	20	2700	1	1	38	NSD	pass	.	ne
TCH 0943	female	Ne	32	2920	2	2	39	NSD	pass	.	ne
TCH 0934	male	Ne	28	3000	1	1	38	NSD	pass	.	ne
TCH 0942	male	Ne	19	3460	2	1	39	NSD	pass	.	ne
TCH 0933	female	Ne	32	2720	1	1	37	NSD	pass	.	ne
TCH 0965	male	Ne	39	4040	2	2	39	NSD	pass	.	ne
TCH 0955	male	Ne	35	2660	1	1	36	NSD	pass	.	ne
TCH 0956	male	Ne	47	2580	2	1	39	CS	pass	.	ne
TCH 0959	female	Ne	33	3040	3	2	40	NSD	pass	.	ne
TCH 0944	female	Ne	30	2800	2	2	37	NSD	pass	.	ne
TCH 0938	male	Ne	32	2980	2	2	38	NSD	pass	.	ne
TCH 0937	male	Ne	29	4240	3	1	39	CS	pass	.	ne
TCH 0870	male	Ne	35	2780	1	1	38	NSD	pass	.	ne
TCH 0860	female	Ne	33	3400	2	2	37	NSD	pass	.	ne
TCH 0889	male	Ne	33	3220	1	1	40	NSD	pass	.	ne
TCH 0862	female	Ne	39	3940	3	2	37	CS	pass	.	ne
TCH 0887	male	Ne	38	2840	3	2	40	NSD	pass	.	ne
TCH 0856	female	Ne	34	3040	1	1	39	NSD	pass	.	ne
TCH 0865	female	Ne	23	4960	1	1	37	CS	pass	.	ne
TCH 0863	male	Ne	38	3360	1	1	39	NSD	pass	.	ne
TCH 0861	male	Ne	39	3740	1	1	41	NSD	pass	.	ne
TCH 0866	male	Ne	35	2340	2	2	39	NSD	pass	.	ne
TCH 0864	female	Ne	34	2900	2	2	38	NSD	pass	.	ne
TCH 0857	male	Ne	38	2880	4	1	37	NSD	pass	.	ne
TCH 0850	female	Ne	37	3100	2	2	40	NSD	pass	.	ne
TCH 0867	male	Ne	37	3380	4	3	38	NSD	pass	.	ne
TCH 0849	female	Ne	36	2720	2	2	38	NSD	pass	.	ne
TCH 0852	male	Ne	37	3080	3	2	38	NSD	pass	.	ne
TCH 0851	male	Ne	37	2740	6	3	37	NSD	pass	.	ne
TCH 0847	male	Ne	40	3440	3	2	39	NSD	pass	.	ne
TCH 0844	male	Ne	31	2760	3	1	39	CS	pass	.	ne
TCH 0868	male	Ne	30	2900	2	2	37	NSD	pass	.	ne
TCH 0853	female	Ne	34	3000	4	1	39	NSD	pass	.	ne
TCH 0858	female	Ne	32	3380	3	2	38	CS	pass	.	ne
TCH 0859	male	Ne	38	3100	2	2	39	CS	pass	.	ne
TCH 0854	male	Ne	36	2780	3	1	38	CS	pass	.	ne
TCH 0855	male	Ne	40	3900	7	4	39	NSD	pass	.	ne
TCH 0909	male	Ne	26	3040	1	1	39	CS	pass	.	ne
TCH 0906	female	Ne	35	2520	2	1	37	CS	pass	.	ne
TCH 0895	male	Ne	27	2700	1	1	34	NSD	pass	.	ne
TCH 0897	female	Ne	35	2760	3	2	39	NSD	pass	.	ne
TCH 0912	female	Ne	35	2540	3	1	38	NSD	pass	.	ne
TCH 0900	male	Ne	35	3560	2	2	39	NSD	pass	.	ne
TCH 0911	female	Ne	25	2980	3	1	38	NSD	pass	.	ne
TCH 0903	female	Ne	30	3400	3	3	40	NSD	pass	.	ne
TCH 0898	male	Ne	32	2760	2	1	39	NSD	pass	.	ne
TCH 0892	female	Ne	40	1740	2	2	36	CS	pass	.	ne
TCH 0891	female	Ne	40	2400	2	2	36	CS	pass	.	ne
TCH 0888	male	Ne	35	3060	1	1	39	NSD	pass	.	ne
TCH 0935	male	Ne	31	3220	2	2	39	NSD	pass	.	ne
TCH 0936	female	Ne	34	3000	3	2	40	NSD	pass	.	ne
TCH 0946	female	Ne	38	2740	3	2	38	NSD	pass	.	ne
TCH 0905	female	Ne	26	2680	2	2	39	NSD	pass	.	ne
TCH 0915	male	Ne	31	2900	1	1	40	NSD	pass	.	ne
TCH 0917	female	Ne	33	2840	2	2	39	NSD	pass	.	ne
TCH 0916	male	Ne	31	3880	1	1	39	NSD	pass	.	ne
TCH 0927	female	Ne	36	3340	1	1	41	CS	pass	.	ne
TCH 0940	male	Ne	34	3260	2	2	38	CS	pass	.	ne
TCH 0939	female	Ne	35	2840	4	2	38	NSD	pass	.	ne
TCH 0910	male	Ne	36	2920	3	2	37	CS	pass	.	ne
TCH 0908	female	Ne	30	2980	2	2	39	CS	pass	.	ne
TCH 0904	male	Ne	27	3660	1	1	38	NSD	pass	.	ne
TCH 0907	male	Ne	38	3380	2	2	38	CS	pass	.	ne
TCH 0913	male	Ne	27	2800	1	1	39	NSD	pass	.	ne
TCH 0902	male	Ne	31	2700	2	2	38	NSD	pass	.	ne
TCH 0899	male	Ne	34	2560	4	2	38	NSD	pass	.	ne
TCH 0896	female	Ne	32	2900	2	2	39	NSD	pass	.	ne
TCH 0901	female	Ne	29	300	1	1	39	NSD	pass	.	ne
TCH 0919	male	Ne	31	3740	1	1	40	NSD	pass	.	ne
TCH 0922	male	Ne	33	2940	2	1	40	NSD	pass	.	ne
TCH 0924	female	Ne	35	2620	3	2	37	CS	pass	.	ne
TCH 0928	female	Ne	30	2820	2	2	38	CS	pass	.	ne
TCH 0932	female	Ne	37	2900	3	1	39	CS	pass	.	ne
TCH 0931	male	Ne	32	3040	2	2	39	NSD	pass	.	ne
TCH 0923	male	Ne	36	3560	2	2	38	NSD	pass	.	ne
TCH 0925	male	Ne	34	3480	2	1	40	NSD	pass	.	ne
TCH 0926	male	Ne	36	3640	5	1	40	NSD	pass	.	ne
TCH 0929	male	Ne	21	3260	1	1	40	NSD	pass	.	ne
TCH 0930	female	Ne	27	2740	1	1	38	NSD	pass	.	ne
TCH 0914	female	Ne	26	2840	3	2	40	NSD	pass	.	ne
TCH 0918	male	Ne	38	3180	2	2	37	NSD	pass	.	ne
TCH 0921	male	Ne	24	4060	2	2	40	CS	pass	.	ne
TCH 0920	female	Ne	39	2640	2	2	38	CS	pass	.	ne
TCH 0823	female	Ne	37	2520	1	1	38	CS	pass	.	ne
TCH 0824	male	Ne	33	2380	1	1	37	NSD	pass	.	ne
TCH 0805	female	Ne	33	2940	1	1	38	NSD	pass	.	ne
TCH 0829	female	Ne	39	3160	8	3	39	NSD	pass	.	ne
TCH 0830	male	Ne	25	2940	1	1	39	NSD	pass	.	ne
TCH 0828	female	Ne	29	2960	2	2	39	CS	pass	.	ne
TCH 0814	male	Ne	31	3060	4	2	38	CS	pass	.	ne
TCH 0818	female	Ne	22	3220	4	1	40	NSD	pass	.	ne
TCH 0815	male	Ne	40	2840	3	1	36	NSD	pass	.	ne
TCH 0808	female	Ne	36	3700	1	1	40	NSD	pass	.	ne
TCH 0819	female	Ne	33	3580	2	1	40	NSD	pass	.	ne
TCH 0812	male	Ne	34	2980	1	1	40	CS	pass	.	ne
TCH 0801	male	Ne	38	3160	1	1	39	NSD	pass	.	ne
TCH 0810	female	Ne	26	2940	1	1	39	NSD	pass	.	ne
TCH 0809	female	Ne	44	3080	2	2	36	NSD	pass	.	ne
TCH 0806	male	Ne	39	3440	3	3	38	NSD	pass	.	ne
TCH 0845	male	Ne	33	3400	1	1	40	NSD	pass	.	ne
TCH 0841	male	Ne	32	3400	1	1	39	NSD	pass	.	ne
TCH 0840	female	Ne	36	3340	1	1	40	NSD	pass	.	ne
TCH 0836	female	Ne	36	2960	5	2	39	NSD	pass	.	ne
TCH 0837	male	Ne	35	2880	2	2	39	NSD	pass	.	ne
TCH 0834	male	Ne	34	2940	1	1	39	NSD	pass	.	ne
TCH 0821	male	Ne	22	3200	1	1	38	NSD	pass	.	ne
TCH 0822	male	Ne	29	2580	3	2	38	NSD	pass	.	ne
TCH 0964	male	Ne	34	3340	1	1	40	CS	pass	.	ne
TCH 0969	male	Ne	41	3700	3	2	39	NSD	pass	.	ne
TCH 0970	male	Ne	34	3320	1	1	39	CS	pass	.	ne
TCH 0987	female	Ne	37	2880	4	1	39	NSD	pass	.	ne
TCH 0972	female	Ne	24	2760	3	2	38	NSD	pass	.	ne
TCH 0957	male	Ne	41	3060	2	1	38	NSD	pass	.	ne
TCH 0981	male	Ne	39	3420	2	2	38	NSD	pass	.	ne
TCH 0977	female	Ne	32	2560	1	1	37	NSD	pass	.	ne
TCH 0967	female	Ne	36	2840	2	2	37	NSD	pass	.	ne
TCH 0966	female	Ne	37	3000	1	1	39	NSD	pass	.	ne
TCH 0971	male	Ne	34	2700	2	1	39	NSD	pass	.	ne
TCH 0962	male	Ne	30	3560	1	1	39	CS	pass	.	ne
TCH 0945	male	Ne	35	3340	4	2	38	CS	pass	.	ne
TCH 0968	female	Ne	34	3540	2	1	39	NSD	pass	.	ne
TCH 0950	male	Ne	39	3320	1	1	38	CS	pass	.	ne
TCH 0958	male	Ne	32	3200	1	1	37	NSD	pass	.	ne
TCH 0948	female	Ne	37	2960	2	2	39	NSD	pass	.	ne
TCH 0949	female	Ne	42	2960	1	1	39	NSD	pass	.	ne
TCH 0951	female	Ne	33	2860	1	1	38	CS	pass	.	ne
TCH 0961	male	Ne	21	3020	2	2	38	NSD	pass	.	ne
TCH 0963	female	Ne	30	2800	1	1	39	NSD	pass	.	ne
TCH 1073	female	Ne	39	2860	6	2	38	CS	pass	.	ne
TCH 1066	male	Ne	35	2960	1	1	38	NSD	pass	.	ne
TCH 1071	male	Ne	29	2820	1	1	39	NSD	pass	.	ne
TCH 1062	male	Ne	33	3140	1	1	38	NSD	pass	.	ne
TCH 1050	male	Ne	35	3620	3	3	38	NSD	pass	.	ne
TCH 1045	female	Ne	39	2540	2	2	38	CS	pass	.	ne
TCH 1047	female	Ne	29	3320	1	1	39	NSD	pass	.	ne
TCH 1043	female	Ne	31	3460	5	3	38	CS	pass	.	ne
TCH 1038	female	Ne	36	2800	3	2	36	CS	pass	.	ne
TCH 1069	male	Ne	32	3580	4	2	39	NSD	pass	.	ne
TCH 1057	male	Ne	40	2820	2	2	38	NSD	pass	.	ne
TCH 1070	female	Ne	33	3480	2	2	40	NSD	pass	.	ne
TCH 1060	male	Ne	29	3080	3	2	39	NSD	pass	.	ne
TCH 1059	male	Ne	36	2920	1	1	38	NSD	pass	.	ne
TCH 1061	male	Ne	38	3220	3	2	38	CS	pass	.	ne
TCH 1064	male	Ne	30	2520	3	2	37	CS	pass	.	ne
TCH 1067	female	Ne	36	4020	1	1	39	CS	pass	.	ne
TCH 1058	male	Ne	31	2780	1	1	40	CS	pass	.	ne
TCH 1063	male	Ne	28	3180	2	2	38	CS	pass	.	ne
TCH 0974	male	Ne	38	2600	1	1	37	NSD	pass	.	ne
TCH 0973	female	Ne	29	2280	3	1	36	CS	pass	.	ne
TCH 0979	male	Ne	30	2860	1	1	37	CS	pass	.	ne
TCH 0976	female	Ne	30	3100	3	2	39	NSD	pass	.	ne
TCH 0990	female	Ne	33	2920	1	1	39	CS	pass	.	ne
TCH 0978	male	Ne	37	3500	1	1	38	NSD	pass	.	ne
TCH 0984	male	Ne	30	3500	3	2	40	NSD	pass	.	ne
TCH 0983	male	Ne	33	3200	2	2	38	NSD	pass	.	ne
TCH 0980	male	Ne	32	3020	1	1	39	NSD	pass	.	ne
TCH 0991	male	Ne	37	2180	1	1	33	CS	pass	.	ne
TCH 0996	male	Ne	42	2960	3	2	38	NSD	pass	.	ne
TCH 1003	male	Ne	24	3040	1	1	39	NSD	pass	.	ne
TCH 1007	male	Ne	37	2960	1	1	37	CS	pass	.	ne
TCH 1027	male	Ne	41	2060	6	2	33	NSD	pass	.	ne
TCH 1006	female	Ne	24	3100	1	1	40	NSD	pass	.	ne
TCH 1039	male	Ne	35	2900	1	1	40	NSD	pass	.	ne
TCH 1009	female	Ne	27	3040	1	1	39	NSD	pass	.	ne
TCH 1128	male	Ne	33	3620	3	2	40	NSD	pass	.	ne
TCH 1118	female	Ne	27	2560	1	1	39	NSD	pass	.	ne
TCH 1131	male	Ne	35	1820	5	3	35	NSD	pass	.	ne
TCH 1111	female	Ne	38	1740	3	2	34	CS	pass	.	ne
TCH 1101	female	Ne	40	2960	1	1	37	CS	pass	.	ne
TCH 1102	female	Ne	37	2920	4	1	38	NSD	pass	.	ne
TCH 1103	female	Ne	35	2540	1	1	38	NSD	pass	.	ne
TCH 1104	female	Ne	27	3000	1	1	40	NSD	pass	.	ne
TCH 1117	female	Ne	39	3560	3	3	37	CS	pass	.	ne
TCH 1171	male	Ne	31	3220	1	1	38	NSD	pass	.	ne
TCH 1173	male	Ne	36	3420	2	2	40	CS	pass	.	ne
TCH 1165	female	Ne	27	2940	2	2	37	CS	pass	.	ne
TCH 1105	male	Ne	33	3580	1	1	38	CS	pass	.	ne
TCH 1106	male	Ne	23	3600	1	1	41	NSD	pass	.	ne
TCH 1107	female	Ne	23	3640	2	1	39	NSD	pass	.	ne
TCH 1112	male	Ne	34	2940	2	1	38	CS	pass	.	ne
TCH 1115	male	Ne	37	2720	4	2	37	CS	pass	.	ne
TCH 1076	male	Ne	33	3140	1	1	38	NSD	pass	.	ne
TCH 1074	male	Ne	24	3420	1	1	39	NSD	pass	.	ne
TCH 1065	male	Ne	41	2640	3	3	38	CS	pass	.	ne
TCH 1079	male	Ne	29	2980	5	2	37	NSD	pass	.	ne
TCH 1086	male	Ne	31	3020	1	1	40	NSD	pass	.	ne
TCH 1088	male	Ne	32	2320	3	2	38	NSD	pass	.	ne
TCH 1081	male	Ne	38	3280	4	4	38	NSD	pass	.	ne
TCH 1087	female	Ne	28	2500	1	1	39	NSD	pass	.	ne
TCH 1077	male	Ne	32	3140	2	2	40	NSD	pass	.	ne
TCH 1085	male	Ne	37	3240	4	3	39	NSD	pass	.	ne
TCH 1083	female	Ne	20	3200	2	1	38	NSD	pass	.	ne
TCH 1089	female	Ne	34	2860	3	2	39	NSD	pass	.	ne
TCH 1078	male	Ne	45	3000	5	5	37	NSD	pass	.	ne
TCH 1110	male	Ne	36	3640	2	2	39	NSD	pass	.	ne
TCH 1098	male	Ne	36	2940	3	3	39	NSD	pass	.	ne
TCH 1097	female	Ne	32	3060	1	1	37	NSD	pass	.	ne
TCH 1096	female	Ne	37	3540	2	2	38	NSD	pass	.	ne
TCH 1100	female	Ne	42	3380	2	2	38	NSD	pass	.	ne
TCH 1094	female	Ne	33	2900	1	1	39	NSD	pass	.	ne
TCH 1090	male	Ne	23	3220	1	1	39	NSD	pass	.	ne
TCH 1084	female	Ne	34	3100	4	4	38	NSD	pass	.	ne
TCH 1082	male	Ne	36	3140	1	1	37	NSD	pass	.	ne
TCH 1080	male	Ne	34	3200	2	1	40	NSD	pass	.	ne
TCH 1032	male	Ne	32	3600	2	2	40	NSD	pass	.	ne
TCH 1048	female	Ne	34	3460	2	1	40	NSD	pass	.	ne
TCH 1044	male	Ne	37	2560	1	1	39	NSD	pass	.	ne
TCH 1051	female	Ne	36	2720	2	2	38	CS	pass	.	ne
TCH 1028	female	Ne	31	3100	2	2	38	CS	pass	.	ne
TCH 1013	male	Ne	35	2980	1	1	38	NSD	pass	.	ne
TCH 1025	male	Ne	34	2820	2	1	38	CS	pass	.	ne
TCH 1018	female	Ne	32	2800	1	1	39	NSD	pass	.	ne
TCH 1041	female	Ne	34	3680	3	2	40	NSD	pass	.	ne
TCH 1055	male	Ne	28	3200	4	1	40	NSD	pass	.	ne
TCH 1017	male	Ne	35	3040	2	1	41	NSD	pass	.	ne
TCH 1035	female	Ne	37	3300	4	2	39	CS	pass	.	ne
TCH 1031	male	Ne	22	2720	3	3	38	NSD	pass	.	ne
TCH 1037	female	Ne	37	3280	2	2	39	NSD	pass	.	ne
TCH 1054	male	Ne	34	2840	3	1	38	CS	pass	.	ne
TCH 1015	female	Ne	38	2840	2	2	37	NSD	pass	.	ne
TCH 1016	male	Ne	30	3460	4	3	38	NSD	pass	.	ne
TCH 1008	male	Ne	39	2760	2	2	40	NSD	pass	.	ne
TCH 1046	male	Ne	36	3020	2	1	39	NSD	pass	.	ne
TCH 1053	male	Ne	35	2460	3	2	33	CS	pass	.	ne
TCH 1075	female	Ne	35	3200	3	2	39	NSD	pass	.	ne
TCH 1068	male	Ne	39	3300	2	2	40	NSD	pass	.	ne
TCH 1049	male	Ne	35	3080	1	1	40	NSD	pass	.	ne
TCH 1056	male	Ne	36	3240	3	1	39	CS	pass	.	ne
TCH 1033	male	Ne	32	3720	2	1	39	NSD	pass	.	ne
TCH 1034	male	Ne	43	3340	2	1	40	CS	pass	.	ne
TCH 1052	female	Ne	29	1640	1	1	38	CS	pass	.	ne
TCH 1024	male	Ne	26	3020	4	1	39	NSD	pass	.	ne
TCH 1019	female	Ne	37	3020	3	3	39	NSD	pass	.	ne
TCH 1185	female	Ne	28	3100	1	1	39	CS	pass	.	ne
TCH 1193	female	Ne	38	2980	2	2	37	CS	pass	.	ne
TCH 1191	male	Ne	38	2500	1	1	38	NSD	pass	.	ne
TCH 1192	male	Ne	30	3020	2	2	39	CS	pass	.	ne
TCH 1183	female	Ne	25	2960	1	1	39	NSD	pass	.	ne
TCH 1200	female	Ne	27	2740	1	1	38	NSD	pass	.	ne
TCH 1201	male	Ne	30	2980	3	2	38	NSD	pass	.	ne
TCH 1190	female	Ne	33	2900	1	1	39	NSD	pass	.	ne
TCH 1197	female	Ne	43	3120	1	1	38	NSD	pass	.	ne
TCH 1186	female	Ne	35	3140	1	1	39	NSD	pass	.	ne
TCH 1174	female	Ne	32	2760	1	1	38	NSD	pass	.	ne
TCH 1175	male	Ne	41	3240	2	2	38	CS	pass	.	ne
TCH 1176	male	Ne	35	2440	3	2	38	CS	pass	.	ne
TCH 1179	female	Ne	24	3040	3	1	39	NSD	pass	.	ne
TCH 1180	male	Ne	31	3400	4	3	38	CS	pass	.	ne
TCH 1163	male	Ne	38	2860	2	2	38	NSD	pass	.	ne
TCH 1164	male	Ne	34	3260	2	2	39	NSD	pass	.	ne
TCH 1155	female	Ne	36	3040	2	2	38	NSD	pass	.	ne
TCH 1156	female	Ne	32	3920	2	2	40	NSD	pass	.	ne
TCH 1157	male	Ne	38	2620	2	2	38	NSD	pass	.	ne
TCH 1172	female	Ne	25	3660	1	1	38	CS	pass	.	ne
TCH 1169	male	Ne	43	2980	1	1	38	CS	pass	.	ne
TCH 1170	male	Ne	37	3840	2	1	39	CS	pass	.	ne
TCH 1168	male	Ne	24	2880	1	1	40	CS	pass	.	ne
TCH 1167	female	Ne	30	2460	2	1	40	NSD	pass	.	ne
TCH 1195	male	Ne	30	2340	1	1	39	NSD	pass	.	ne
TCH 1158	male	Ne	35	3120	2	2	37	NSD	pass	.	ne
TCH 1159	female	Ne	36	3140	2	2	39	NSD	pass	.	ne
TCH 1160	female	Ne	37	3300	1	1	40	NSD	pass	.	ne
TCH 1161	male	Ne	32	2780	2	1	38	NSD	pass	.	ne
TCH 1235	male	Ne	41	3140	4	3	38	CS	pass	.	ne
TCH 1263	male	Ne	38	3360	4	3	40	NSD	pass	.	ne
TCH 1264	male	Ne	36	3280	5	2	39	NSD	pass	.	ne
TCH 1237	male	Ne	38	3100	3	3	40	NSD	pass	.	ne
TCH 1234	male	Ne	21	2900	1	1	37	NSD	pass	.	ne
TCH 1232	male	Ne	35	3460	2	1	38	CS	pass	.	ne
TCH 1228	female	Ne	29	3600	1	1	39	CS	pass	.	ne
TCH 1236	female	Ne	25	2920	1	1	39	NSD	pass	.	ne
TCH 1240	female	Ne	37	2080	3	3	37	NSD	pass	.	ne
TCH 1233	male	Ne	34	3400	2	1	40	NSD	pass	.	ne
TCH 1243	female	Ne	22	2880	1	1	39	NSD	pass	.	ne
TCH 1238	male	Ne	38	3040	1	1	39	CS	pass	.	ne
TCH 1227	male	Ne	35	3340	2	2	38	CS	pass	.	ne
TCH 1113	female	Ne	36	2700	3	3	38	NSD	pass	.	ne
TCH 1108	female	Ne	34	3080	2	2	40	NSD	pass	.	ne
TCH 1114	male	Ne	30	2920	2	2	39	NSD	pass	.	ne
TCH 1119	male	Ne	38	3020	3	2	38	CS	pass	.	ne
TCH 1121	male	Ne	25	2920	3	1	37	CS	pass	.	ne
TCH 1123	male	Ne	31	3020	1	1	38	CS	pass	.	ne
TCH 1093	male	Ne	40	3400	4	3	39	NSD	pass	.	ne
TCH 1091	male	Ne	37	2580	3	2	39	CS	pass	.	ne
TCH 1099	male	Ne	33	2300	1	1	35	NSD	pass	.	ne
TCH 1092	male	Ne	33	3260	1	1	39	NSD	pass	.	ne
TCH 1095	male	Ne	23	3320	1	1	38	CS	pass	.	ne
TCH 1010	female	Ne	32	2880	1	1	38	CS	pass	.	ne
TCH 1012	male	Ne	22	3260	1	1	38	NSD	pass	.	ne
TCH 1011	male	Ne	45	2960	1	1	37	CS	pass	.	ne
TCH 1029	female	Ne	38	1660	1	1	35	CS	pass	.	ne
TCH 1030	female	Ne	38	1980	1	1	35	CS	pass	.	ne
TCH 1036	male	Ne	32	2820	1	1	39	NSD	pass	.	ne
TCH 1004	male	Ne	35	3540	2	2	38	NSD	pass	.	ne
TCH 1002	female	Ne	40	3320	4	1	38	NSD	pass	.	ne
TCH 0999	male	Ne	33	2760	1	1	38	NSD	pass	.	ne
TCH 1026	female	Ne	35	3300	3	3	38	NSD	pass	.	ne
TCH 0995	male	Ne	43	2960	5	3	37	CS	pass	.	ne
TCH 1040	female	Ne	32	2960	1	1	39	CS	pass	.	ne
TCH 1020	male	Ne	40	1960	1	1	35	CS	pass	.	ne
TCH 1021	male	Ne	40	2620	1	1	35	CS	pass	.	ne
TCH 0989	female	Ne	34	3000	1	1	40	NSD	pass	.	ne
TCH 0993	male	Ne	36	3400	1	1	37	CS	pass	.	ne
TCH 0986	female	Ne	28	3080	1	1	38	NSD	pass	.	ne
TCH 0994	male	Ne	40	3240	1	1	39	CS	pass	.	ne
TCH 0985	male	Ne	39	2920	1	1	40	NSD	pass	.	ne
TCH 0982	female	Ne	26	2820	2	1	39	NSD	pass	.	ne
TCH 0992	male	Ne	34	2480	3	3	34	NSD	pass	.	ne
TCH 0975	male	Ne	30	3060	2	2	38	CS	pass	.	ne
TCH 0997	female	Ne	37	3720	3	3	39	NSD	pass	.	ne
TCH 1000	female	Ne	31	3140	3	2	39	NSD	pass	.	ne
TCH 1022	male	Ne	35	3540	1	1	40	CS	pass	.	ne
TCH 1001	male	Ne	30	3220	1	1	38	NSD	pass	.	ne
TCH 1005	female	Ne	36	2880	2	2	37	NSD	pass	.	ne
TCH 1023	female	Ne	36	2360	4	2	37	NSD	pass	.	ne
TCH 1213	female	Ne	38	2080	3	2	37	CS	pass	.	ne
TCH 1214	female	Ne	38	2460	3	2	37	CS	pass	.	ne
TCH 1216	female	Ne	31	3360	1	1	39	NSD	pass	.	ne
TCH 1206	male	Ne	28	3480	5	3	39	NSD	pass	.	ne
TCH 1209	female	Ne	32	3080	1	1	38	CS	pass	.	ne
TCH 1210	male	Ne	29	3380	2	1	39	NSD	pass	.	ne
TCH 1205	male	Ne	34	2840	2	2	38	NSD	pass	.	ne
TCH 1208	male	Ne	36	3520	2	2	39	CS	pass	.	ne
TCH 1218	female	Ne	37	3180	5	2	41	NSD	pass	.	ne
TCH 1219	male	Ne	23	2900	1	1	39	NSD	pass	.	ne
TCH 1221	male	Ne	37	3300	3	2	39	NSD	pass	.	ne
TCH 1223	female	Ne	39	3840	2	2	40	NSD	pass	.	ne
TCH 1261	female	Ne	21	2700	1	1	39	NSD	pass	.	ne
TCH 1198	male	Ne	22	3320	1	1	39	NSD	pass	.	ne
TCH 1212	male	Ne	30	2360	2	2	38	CS	pass	.	ne
TCH 1202	female	Ne	36	3400	1	1	40	CS	pass	.	ne
TCH 1207	male	Ne	33	3420	3	2	39	CS	pass	.	ne
TCH 1194	female	Ne	38	3220	2	2	39	NSD	pass	.	ne
TCH 1187	male	Ne	33	3360	2	2	39	CS	pass	.	ne
TCH 1199	male	Ne	26	3420	1	1	39	NSD	pass	.	ne
TCH 1203	female	Ne	24	3700	1	1	40	CS	pass	.	ne
TCH 1144	male	Ne	38	3260	2	2	39	NSD	pass	.	ne
TCH 1147	female	Ne	32	2520	2	2	39	CS	pass	.	ne
TCH 1137	female	Ne	35	2760	3	3	38	NSD	pass	.	ne
TCH 1138	female	Ne	34	3100	3	1	39	NSD	pass	.	ne
TCH 1177	female	Ne	35	2740	1	1	37	NSD	pass	.	ne
TCH 1178	male	Ne	31	2720	2	2	36	CS	pass	.	ne
TCH 1181	female	Ne	31	3560	2	2	38	NSD	pass	.	ne
TCH 1162	male	Ne	31	3540	2	2	38	CS	pass	.	ne
TCH 1184	male	Ne	33	3280	2	2	38	NSD	pass	.	ne
TCH 1182	male	Ne	33	2480	2	2	37	CS	pass	.	ne
TCH 1211	female	Ne	36	2640	2	2	38	NSD	pass	.	ne
TCH 1196	female	Ne	37	2555	3	3	41	NSD	pass	.	ne
TCH 1139	female	Ne	36	2780	2	2	37	NSD	pass	.	ne
TCH 1149	female	Ne	42	3740	4	3	37	CS	pass	.	ne
TCH 1151	male	Ne	29	3800	1	1	40	NSD	pass	.	ne
TCH 1148	female	Ne	40	3060	2	2	38	CS	pass	.	ne
TCH 1146	male	Ne	36	2700	2	2	40	NSD	pass	.	ne
TCH 1150	male	Ne	34	3440	2	2	38	NSD	pass	.	ne
TCH 1140	male	Ne	31	2700	1	1	38	CS	pass	.	ne
TCH 1145	female	Ne	35	3560	4	4	39	NSD	pass	.	ne
TCH 1142	female	Ne	37	2640	3	2	38	NSD	pass	.	ne
TCH 1231	female	Ne	30	3500	2	1	38	NSD	pass	.	ne
TCH 1241	female	Ne	42	2600	2	2	38	CS	pass	.	ne
TCH 1242	male	Ne	28	3300	1	1	41	CS	pass	.	ne
TCH 1239	male	Ne	30	3300	3	2	38	CS	pass	.	ne
TCH 1224	female	Ne	36	2540	2	2	38	NSD	pass	.	ne
TCH 1229	female	Ne	34	2080	2	2	36	CS	pass	.	ne
TCH 1230	female	Ne	34	2200	2	2	36	CS	pass	.	ne
TCH 1226	male	Ne	26	3600	2	2	38	CS	pass	.	ne
TCH 1225	female	Ne	33	2960	2	2	38	CS	pass	.	ne
TCH 1217	male	Ne	28	2960	3	2	36	CS	pass	.	ne
TCH 1215	female	Ne	37	3000	1	1	38	NSD	pass	.	ne
TCH 1220	female	Ne	29	3380	1	1	41	NSD	pass	.	ne
TCH 1252	male	Ne	34	3100	3	2	41	NSD	pass	.	ne
TCH 1246	male	Ne	38	3100	2	2	38	NSD	pass	.	ne
TCH 1250	female	Ne	33	3300	1	1	40	CS	pass	.	ne
TCH 1249	female	Ne	33	3060	2	2	38	NSD	pass	.	ne
TCH 1245	male	Ne	30	3200	7	4	37	CS	pass	.	ne
TCH 1265	female	Ne	21	3340	2	1	39	NSD	pass	.	ne
TCH 1257	female	Ne	32	2800	1	1	40	NSD	pass	.	ne
TCH 1251	female	Ne	40	3160	1	1	40	CS	pass	.	ne
TCH 1253	female	Ne	33	2840	4	2	40	NSD	pass	.	ne
TCH 1254	male	Ne	37	2520	1	1	39	CS	pass	.	ne
TCH 1244	female	Ne	30	3100	1	1	38	CS	pass	.	ne
TCH 1247	female	Ne	39	3080	4	3	38	NSD	pass	.	ne
TCH 1248	female	Ne	31	2960	8	5	38	CS	pass	.	ne
TCH 1255	female	Ne	37	2400	1	1	39	NSD	pass	.	ne
TCH 1258	female	Ne	27	3100	1	1	40	NSD	pass	.	ne
TCH 1256	male	Ne	34	3500	2	1	39	CS	pass	.	ne
TCH 1270	male	Ne	35	2700	1	1	39	NSD	pass	.	ne
TCH 1277	male	Ne	27	2500	3	2	35	CS	pass	.	ne
TCH 1268	male	Ne	33	2720	2	2	38	NSD	pass	.	ne
TCH 1279	female	Ne	35	3400	2	1	38	CS	pass	.	ne
TCH 1272	female	Ne	40	3220	2	2	38	NSD	pass	.	ne
TCH 1266	male	Ne	21	3080	5	2	39	NSD	pass	.	ne
TCH 1267	female	Ne	34	2480	2	1	39	NSD	pass	.	ne
TCH 1271	male	Ne	30	3780	2	1	40	CS	pass	.	ne
TCH 1278	male	Ne	30	3120	2	1	38	CS	pass	.	ne
TCH 1282	female	Ne	38	2740	3	2	39	CS	pass	.	ne
TCH 1283	male	Ne	25	2780	2	2	38	NSD	pass	.	ne
TCH 1280	male	Ne	34	2920	2	2	38	NSD	pass	.	ne
TCH 1306	female	Ne	33	2840	4	2	38	NSD	pass	.	ne
TCH 1295	male	Ne	35	2660	2	2	38	CS	pass	.	ne
TCH 1294	male	Ne	31	3100	1	1	39	NSD	pass	.	ne
TCH 1290	female	Ne	34	2780	2	2	37	CS	pass	.	ne
TCH 1285	male	Ne	18	3220	1	1	37	NSD	pass	.	ne
TCH 1293	female	Ne	35	2880	4	3	37	CS	pass	.	ne
TCH 1296	male	Ne	23	2800	1	1	37	CS	pass	.	ne
TCH 1289	male	Ne	25	2680	1	1	37	CS	pass	.	ne
TCH 1286	male	Ne	32	3840	4	3	39	NSD	pass	.	ne
TCH 1297	male	Ne	31	3280	4	4	39	NSD	pass	.	ne
TCH 1287	female	Ne	30	3080	7	2	38	NSD	pass	.	ne
TCH 1292	male	Ne	34	3340	2	2	37	NSD	pass	.	ne
TCH 1288	male	Ne	37	2860	2	2	38	CS	pass	.	ne
TCH 1284	female	Ne	34	3200	2	2	39	NSD	pass	.	ne
TCH 1300	male	Ne	33	3100	1	2	39	NSD	pass	.	ne
TCH 1299	female	Ne	34	3500	2	2	40	NSD	pass	.	ne
TCH 1309	male	Ne	35	2920	2	2	36	CS	pass	.	ne
TCH 1311	female	Ne	27	2660	1	1	39	CS	pass	.	ne
TCH 1315	male	Ne	35	3260	1	1	39	CS	pass	.	ne
TCH 1301	male	Ne	14	2800	1	1	38	NSD	pass	.	ne
TCH 1305	female	Ne	35	3080	1	1	39	NSD	pass	.	ne
TCH 1313	female	Ne	29	3280	1	1	38	NSD	pass	.	ne
TCH 1303	female	Ne	36	2400	1	1	35	CS	pass	.	ne
TCH 1304	female	Ne	36	2220	1	1	35	CS	pass	.	ne
TCH 1298	female	Ne	37	2220	3	1	34	NSD	pass	.	ne
TCH 1291	female	Ne	38	3080	4	4	37	NSD	pass	.	ne
TCH 1302	male	Ne	30	3020	1	1	39	NSD	pass	.	ne
TCH 1316	female	Ne	32	2840	2	2	38	CS	pass	.	ne
TCH 1317	male	Ne	24	3220	1	1	40	NSD	pass	.	ne
TCH 1318	male	Ne	36	2960	2	2	39	CS	pass	.	ne
TCH 1308	female	Ne	31	2820	2	2	37	NSD	pass	.	ne
TCH 1307	male	Ne	35	2980	2	2	38	CS	pass	.	ne
TCH 1368	female	Ne	36	2760	2	2	40	NSD	pass	.	ne
TCH 1370	female	Ne	30	2880	1	1	39	NSD	pass	.	ne
TCH 1361	female	Ne	32	3320	4	4	38	NSD	pass	.	ne
TCH 1362	male	Ne	28	3020	2	1	38	CS	pass	.	ne
TCH 1406	male	Ne	23	3400	3	1	39	NSD	pass	.	ne
TCH 1400	male	Ne	38	3560	3	3	39	NSD	pass	.	ne
TCH 1401	female	Ne	33	3100	1	1	40	NSD	pass	.	ne
TCH 1405	female	Ne	34	3300	1	1	40	CS	pass	.	ne
TCH 1354	female	Ne	32	2820	1	1	40	CS	pass	.	ne
TCH 1365	female	Ne	31	2980	2	1	38	CS	pass	.	ne
TCH 1355	male	Ne	32	3280	1	1	38	CS	pass	.	ne
TCH 1380	female	Ne	35	3420	3	2	39	NSD	pass	.	ne
TCH 1384	male	Ne	31	2720	1	1	39	NSD	pass	.	ne
TCH 1371	female	Ne	31	3220	4	2	38	NSD	pass	.	ne
TCH 1372	female	Ne	33	2860	1	1	40	NSD	pass	.	ne
TCH 1369	female	Ne	29	2920	3	1	39	NSD	pass	.	ne
TCH 1366	female	Ne	33	2800	1	1	38	NSD	pass	.	ne
TCH 1363	female	Ne	35	3260	2	2	39	NSD	pass	.	ne
TCH 1373	male	Ne	28	3600	1	1	38	CS	pass	.	ne
TCH 1367	male	Ne	39	2980	3	3	39	NSD	pass	.	ne
TCH 1281	male	Ne	35	3160	2	2	40	CS	pass	.	ne
TCH 1381	female	Ne	37	3540	3	2	38	NSD	pass	.	ne
TCH 1374	male	Ne	25	2740	1	1	38	NSD	pass	.	ne
TCH 1375	male	Ne	34	3320	2	2	38	CS	pass	.	ne
TCH 1385	male	Ne	31	3160	1	1	39	NSD	pass	.	ne
TCH 1386	female	Ne	33	3520	2	2	39	NSD	pass	.	ne
TCH 1387	female	Ne	40	2660	3	2	37	CS	pass	.	ne
TCH 1382	female	Ne	35	3140	1	1	38	NSD	pass	.	ne
TCH 1383	male	Ne	36	3180	1	1	39	NSD	pass	.	ne
TCH 1388	male	Ne	37	3600	1	1	39	NSD	pass	.	ne
TCH 1389	female	Ne	40	3000	3	3	39	NSD	pass	.	ne
TCH 1390	female	Ne	40	3720	5	4	40	NSD	pass	.	ne
TCH 1402	female	Ne	37	3080	5	3	38	CS	pass	.	ne
TCH 1410	female	Ne	28	2800	1	1	40	NSD	pass	.	ne
TCH 1411	male	Ne	27	3180	5	3	39	NSD	pass	.	ne
TCH 1412	female	Ne	34	3120	2	2	39	NSD	pass	.	ne
TCH 1422	male	Ne	37	2860	2	2	37	NSD	pass	.	ne
TCH 1417	male	Ne	40	3420	3	2	39	NSD	pass	.	ne
TCH 1420	female	Ne	42	2920	2	2	38	NSD	pass	.	ne
TCH 1414	female	Ne	41	2840	2	2	38	NSD	pass	.	ne
TCH 1415	female	Ne	28	3380	1	1	41	CS	pass	.	ne
TCH 1419	male	Ne	26	2880	2	2	38	CS	pass	.	ne
TCH 1421	female	Ne	35	2840	2	2	38	NSD	pass	.	ne
TCH 1416	female	Ne	38	3680	3	2	40	NSD	pass	.	ne
TCH 1408	male	Ne	23	3520	1	1	39	NSD	pass	.	ne
TCH 1409	female	Ne	29	2060	3	1	35	NSD	pass	.	ne
TCH 1533	female	Ne	26	3160	3	1	37	CS	pass	.	ne
TCH 1527	female	Ne	41	3000	5	4	37	CS	pass	.	ne
TCH 1531	male	Ne	31	2720	1	1	38	NSD	pass	.	ne
TCH 1530	male	Ne	29	3420	1	1	38	NSD	pass	.	ne
TCH 1523	male	Ne	32	2700	1	1	39	CS	pass	.	ne
TCH 1529	female	Ne	36	2800	4	2	37	CS	pass	.	ne
TCH 1435	male	Ne	37	3160	2	2	38	CS	pass	.	ne
TCH 1432	male	Ne	40	2740	3	2	38	CS	pass	.	ne
TCH 1434	female	Ne	24	2520	1	1	39	NSD	pass	.	ne
TCH 1428	male	Ne	35	2980	1	1	39	NSD	pass	.	ne
TCH 1430	female	Ne	35	3500	2	1	39	NSD	pass	.	ne
TCH 1440	male	Ne	38	3800	1	1	38	NSD	pass	.	ne
TCH 1436	male	Ne	36	2960	2	1	38	CS	pass	.	ne
TCH 1423	male	Ne	42	2800	4	3	39	NSD	pass	.	ne
TCH 1424	female	Ne	27	2840	2	2	37	NSD	pass	.	ne
TCH 1429	female	Ne	28	2900	1	1	39	NSD	pass	.	ne
TCH 1433	male	Ne	32	4060	2	2	39	CS	pass	.	ne
TCH 1431	male	Ne	37	2640	6	3	38	CS	pass	.	ne
TCH 1457	female	Ne	31	3640	1	1	41	CS	pass	.	ne
TCH 1459	male	Ne	37	3200	2	1	40	CS	pass	.	ne
TCH 1439	male	Ne	28	3020	1	1	39	NSD	pass	.	ne
TCH 1437	male	Ne	42	3320	2	1	40	CS	pass	.	ne
TCH 1438	female	Ne	37	3660	4	3	38	NSD	pass	.	ne
TCH 1444	male	Ne	34	3100	3	2	38	NSD	pass	.	ne
TCH 1427	male	Ne	35	2800	2	2	39	NSD	pass	.	ne
TCH 1425	female	Ne	37	3020	4	2	39	NSD	pass	.	ne
TCH 1426	male	Ne	28	2400	1	1	39	NSD	pass	.	ne
TCH 1348	male	Ne	29	2520	1	1	37	NSD	pass	.	ne
TCH 1349	female	Ne	30	2820	1	1	39	NSD	pass	.	ne
TCH 1345	female	Ne	30	3080	1	1	39	NSD	pass	.	ne
TCH 1350	male	Ne	32	3720	3	3	39	NSD	pass	.	ne
TCH 1346	male	Ne	36	3360	3	3	38	NSD	pass	.	ne
TCH 1351	female	Ne	35	3140	2	2	39	CS	pass	.	ne
TCH 1352	female	Ne	21	3100	1	1	37	NSD	pass	.	ne
TCH 1353	female	Ne	27	3560	1	1	40	CS	pass	.	ne
TCH 1376	female	Ne	42	2560	2	1	35	CS	pass	.	ne
TCH 1344	male	Ne	29	2620	1	1	37	NSD	pass	.	ne
TCH 1356	male	Ne	39	3440	1	1	40	CS	pass	.	ne
TCH 1357	female	Ne	32	3200	1	1	40	NSD	pass	.	ne
TCH 1377	female	Ne	26	2260	1	1	35	CS	pass	.	ne
TCH 1378	female	Ne	26	1880	1	1	35	CS	pass	.	ne
TCH 1379	male	Ne	34	3360	2	1	40	CS	pass	.	ne
TCH 1490	male	Ne	37	2840	2	2	39	NSD	pass	.	ne
TCH 1463	male	Ne	35	2840	1	1	38	NSD	pass	.	ne
TCH 1465	male	Ne	34	3200	1	1	39	NSD	pass	.	ne
TCH 1466	male	Ne	22	2980	1	1	40	NSD	pass	.	ne
TCH 1464	male	Ne	33	2740	1	1	37	NSD	pass	.	ne
TCH 1458	female	Ne	43	2480	6	4	39	NSD	pass	.	ne
TCH 1462	female	Ne	33	2720	2	1	39	NSD	pass	.	ne
TCH 1467	female	Ne	33	3380	2	2	38	NSD	pass	.	ne
TCH 1468	female	Ne	32	3260	1	1	38	NSD	pass	.	ne
TCH 1469	male	Ne	41	3560	4	3	39	NSD	pass	.	ne
TCH 1521	male	Ne	37	3080	2	2	38	NSD	pass	.	ne
TCH 1470	male	Ne	34	3500	2	2	39	NSD	pass	.	ne
TCH 1481	female	Ne	33	2900	2	2	39	NSD	pass	.	ne
TCH 1513	male	Ne	28	3560	1	1	38	NSD	pass	.	ne
TCH 1496	male	Ne	30	3540	1	1	39	NSD	pass	.	ne
TCH 1522	male	Ne	29	2820	1	1	36	NSD	pass	.	ne
TCH 1460	female	Ne	39	2180	4	2	36	CS	pass	.	ne
TCH 1508	female	Ne	39	3680	5	4	38	NSD	pass	.	ne
TCH 1504	female	Ne	35	3000	2	1	40	NSD	pass	.	ne
TCH 1331	female	Ne	31	3200	2	2	38	NSD	pass	.	ne
TCH 1332	female	Ne	39	2800	3	2	38	NSD	pass	.	ne
TCH 1310	female	Ne	36	2960	3	2	40	NSD	pass	.	ne
TCH 1339	male	Ne	31	2720	1	1	39	NSD	pass	.	ne
TCH 1312	male	Ne	36	3360	5	3	41	CS	pass	.	ne
TCH 1314	male	Ne	34	3120	1	1	39	CS	pass	.	ne
TCH 1336	female	Ne	30	3340	1	1	41	NSD	pass	.	ne
TCH 1341	female	Ne	32	2920	1	1	39	NSD	pass	.	ne
TCH 1342	male	Ne	34	3180	4	2	39	NSD	pass	.	ne
TCH 1358	male	Ne	32	3260	1	1	38	NSD	pass	.	ne
TCH 1359	female	Ne	29	3120	2	2	39	NSD	pass	.	ne
TCH 1343	female	Ne	35	3140	1	1	39	NSD	pass	.	ne
TCH 1364	female	Ne	32	3400	3	3	38	NSD	pass	.	ne
TCH 1360	female	Ne	25	3480	1	1	41	NSD	pass	.	ne
TCH 1347	female	Ne	26	2740	2	2	39	NSD	pass	.	ne
TCH 1326	female	Ne	34	3260	1	1	39	NSD	pass	.	ne
TCH 1340	female	Ne	21	3620	2	2	39	NSD	pass	.	ne
TCH 1335	female	Ne	29	1580	1	1	34	CS	pass	.	ne
TCH 1334	female	Ne	35	2580	1	1	39	NSD	pass	.	ne
TCH 1337	female	Ne	37	3260	6	3	38	NSD	pass	.	ne
TCH 1330	female	Ne	41	3080	4	4	39	CS	pass	.	ne
TCH 1319	female	Ne	26	2980	1	1	39	NSD	pass	.	ne
TCH 1320	male	Ne	32	3400	1	1	39	NSD	pass	.	ne
TCH 1322	male	Ne	34	3020	1	1	40	NSD	pass	.	ne
TCH 1321	male	Ne	30	2700	1	1	37	NSD	pass	.	ne
TCH 1325	female	Ne	24	3020	2	1	40	NSD	pass	.	ne
TCH 1324	male	Ne	35	3240	4	2	37	NSD	pass	.	ne
TCH 1327	female	Ne	39	3540	3	2	38	CS	pass	.	ne
TCH 1333	male	Ne	35	3560	1	1	39	CS	pass	.	ne
TCH 1323	male	Ne	38	3080	2	2	39	CS	pass	.	ne
TCH 1328	male	Ne	37	2720	1	1	39	NSD	pass	.	ne
TCH 1329	male	Ne	35	3020	1	1	37	CS	pass	.	ne
TCH 1338	female	Ne	37	3420	3	3	38	NSD	pass	.	ne
TCH 1494	male	Ne	31	3380	4	3	39	NSD	pass	.	ne
TCH 1495	female	Ne	39	2660	4	2	38	CS	pass	.	ne
TCH 1491	female	Ne	36	2740	3	2	38	NSD	pass	.	ne
TCH 1492	male	Ne	36	2680	1	1	40	CS	pass	.	ne
TCH 1498	female	Ne	36	3740	3	3	39	NSD	pass	.	ne
TCH 1500	male	Ne	32	3180	6	3	38	NSD	pass	.	ne
TCH 1493	female	Ne	39	3040	2	2	38	NSD	pass	.	ne
TCH 1520	male	Ne	39	2780	3	2	38	NSD	pass	.	ne
TCH 1524	female	Ne	27	3480	2	2	38	NSD	pass	.	ne
TCH 1510	female	Ne	33	3080	1	1	39	NSD	pass	.	ne
TCH 1517	female	Ne	34	3040	2	2	38	CS	pass	.	ne
TCH 1512	male	Ne	34	3500	1	1	38	CS	pass	.	ne
TCH 1509	male	Ne	38	2620	2	2	37	NSD	pass	.	ne
TCH 1518	male	Ne	23	2520	1	1	37	CS	pass	.	ne
TCH 1514	female	Ne	34	3020	2	2	38	CS	pass	.	ne
TCH 1511	male	Ne	29	2720	1	1	39	NSD	pass	.	ne
TCH 1519	female	Ne	39	2700	1	1	39	CS	pass	.	ne
TCH 1525	male	Ne	36	3100	3	3	39	NSD	pass	.	ne
TCH 1526	female	Ne	31	2980	2	1	40	NSD	pass	.	ne
TCH 1528	female	Ne	36	3000	1	1	37	NSD	pass	.	ne
TCH 1480	male	Ne	34	2360	1	1	39	NSD	pass	.	ne
TCH 1479	female	Ne	35	2360	2	2	37	CS	pass	.	ne
TCH 1486	male	Ne	37	3300	2	2	38	CS	pass	.	ne
TCH 1484	female	Ne	36	2920	3	2	39	NSD	pass	.	ne
TCH 1483	male	Ne	32	3280	3	2	39	NSD	pass	.	ne
TCH 1476	female	Ne	39	3180	4	2	38	NSD	pass	.	ne
TCH 1474	female	Ne	36	3080	2	2	39	NSD	pass	.	ne
TCH 1489	male	Ne	36	3380	3	2	40	CS	pass	.	ne
TCH 1488	male	Ne	22	3620	1	1	38	NSD	pass	.	ne
TCH 1485	male	Ne	31	3160	2	2	38	CS	pass	.	ne
TCH 1482	male	Ne	31	3300	1	1	38	NSD	pass	.	ne
TCH 1471	male	Ne	36	3240	4	2	38	NSD	pass	.	ne
TCH 1487	male	Ne	28	2680	1	1	40	CS	pass	.	ne
TCH 1478	female	Ne	30	2900	1	1	37	NSD	pass	.	ne
TCH 1472	female	Ne	41	3360	2	2	39	CS	pass	.	ne
TCH 1473	female	Ne	36	2760	2	2	39	CS	pass	.	ne
TCH 1477	female	Ne	30	3620	1	1	39	NSD	pass	.	ne
TCH 1505	female	Ne	23	3480	1	1	39	NSD	pass	.	ne
TCH 1506	female	Ne	31	2780	1	1	38	NSD	pass	.	ne
TCH 1502	female	Ne	28	2920	2	1	37	NSD	pass	.	ne
TCH 1507	female	Ne	22	3180	2	1	40	NSD	pass	.	ne
TCH 1515	female	Ne	27	3500	1	1	39	NSD	pass	.	ne
TCH 1501	male	Ne	37	2720	2	2	39	NSD	pass	.	ne
TCH 1499	male	Ne	36	3180	2	2	38	CS	pass	.	ne
TCH 1503	male	Ne	30	2920	3	2	38	NSD	pass	.	ne
TCH 1391	female	Ne	31	3440	2	2	38	NSD	pass	.	ne
TCH 1403	female	Ne	38	3660	3	2	39	NSD	pass	.	ne
TCH 1404	female	Ne	26	2760	1	1	39	CS	pass	.	ne
TCH 1393	male	Ne	37	3600	2	2	38	NSD	pass	.	ne
TCH 1394	male	Ne	38	3180	6	3	38	CS	pass	.	ne
TCH 1418	female	Ne	30	3240	2	2	38	NSD	pass	.	ne
TCH 1407	male	Ne	35	3480	2	2	41	NSD	pass	.	ne
TCH 1395	male	Ne	25	3500	1	1	39	NSD	pass	.	ne
TCH 1396	male	Ne	37	3240	2	2	38	CS	pass	.	ne
TCH 1397	male	Ne	36	3560	3	2	38	NSD	pass	.	ne
TCH 1398	male	Ne	42	3140	4	1	38	CS	pass	.	ne
TCH 1399	male	Ne	33	3400	2	1	37	CS	pass	.	ne
TCH 1448	female	Ne	28	2940	1	1	38	NSD	pass	.	ne
TCH 1456	female	Ne	40	2660	2	2	36	CS	pass	.	ne
TCH 1475	female	Ne	40	3180	3	3	37	CS	pass	.	ne
TCH 1441	male	Ne	28	3440	1	1	38	CS	pass	.	ne
TCH 1443	male	Ne	36	3280	2	2	39	NSD	pass	.	ne
TCH 1447	male	Ne	36	2860	1	1	38	NSD	pass	.	ne
TCH 1461	female	Ne	23	2700	1	1	38	NSD	pass	.	ne
TCH 1452	male	Ne	31	3240	2	1	39	NSD	pass	.	ne
TCH 1442	female	Ne	37	3580	2	2	39	NSD	pass	.	ne
TCH 1446	female	Ne	29	2980	1	1	40	CS	pass	.	ne
TCH 1445	female	Ne	31	2940	1	1	39	CS	pass	.	ne
TCH 1449	female	Ne	38	2800	3	2	38	NSD	pass	.	ne
TCH 1450	female	Ne	34	2580	4	2	38	NSD	pass	.	ne
TCH 1451	female	Ne	35	2900	3	2	39	NSD	pass	.	ne
TCH 1455	female	Ne	33	3380	2	2	39	NSD	pass	.	ne
TCH 1454	female	Ne	36	3080	1	1	39	NSD	pass	.	ne
TCH 1453	female	Ne	28	2600	3	3	40	NSD	pass	.	ne
TCH 1275	female	Ne	26	2740	2	2	39	NSD	pass	.	ne
TCH 1276	male	Ne	34	2220	3	2	37	CS	pass	.	ne
TCH 1259	male	Ne	39	3180	2	2	39	NSD	pass	.	ne
TCH 1262	male	Ne	35	3760	2	2	39	NSD	pass	.	ne
TCH 1269	male	Ne	37	3760	2	2	39	NSD	pass	.	ne
TCH 1274	male	Ne	29	3160	1	1	39	NSD	pass	.	ne
TCH 1273	male	Ne	37	3120	1	1	40	NSD	pass	.	ne
TCH 0171	male	Ne	24	3200	1	1	38	CS	pass	.	ne
TCH 0025	male	Ne	31	3680	2	1	40	CS	pass	.	ne
